# Supplementary material for: ﻿From seagrass roots to saline soils: discovery of two new genera in Lulworthiales (Sordariomycetes) from osmotically stressed habitats
Source: IMA Fungus. 2025 Aug 12;16:e157688. doi: 10.3897/imafungus.16.157688 (PMC12365678; doi:10.3897/imafungus.16.157688)
Supplement: XML Treatment for Halomyrma [file imafungus.16.157688-treatment1.xml]

<!DOCTYPE tp:taxon-treatment
  PUBLIC "-//TaxonX//DTD Taxonomic Treatment Publishing DTD v0 20100105//EN" "tax-treatment-NSO.dtd">
<tp:taxon-treatment xmlns:tp="http://www.plazi.org/taxpub"><tp:treatment-meta><kwd-group><label>Taxon classification</label><kwd>
                <named-content content-type="kingdom">Animalia</named-content>
              </kwd><kwd>
                <named-content content-type="order">Lulworthiales</named-content>
              </kwd><kwd>
                <named-content content-type="family">Lulworthiaceae</named-content>
              </kwd></kwd-group><mixed-citation publication-type="journal"><person-group><name><surname>Réblová</surname><given-names>Martina</given-names></name><name><surname>Nekvindová</surname><given-names>Jana</given-names></name><name><surname>Hynar</surname><given-names>Ondřej</given-names></name><name><surname>Vohník</surname><given-names>Martin</given-names></name></person-group><article-title>﻿From seagrass roots to saline soils: discovery of two new genera in <italic><tp:taxon-name><tp:taxon-name-part taxon-name-part-type="order">Lulworthiales</tp:taxon-name-part></tp:taxon-name></italic> (<italic><tp:taxon-name><tp:taxon-name-part taxon-name-part-type="class">Sordariomycetes</tp:taxon-name-part></tp:taxon-name></italic>) from osmotically stressed habitats</article-title><source>IMA Fungus</source><day>12</day><month>08</month><year>2025</year><volume>16</volume><pub-id pub-id-type="doi">10.3897/imafungus.16.157688</pub-id></mixed-citation></tp:treatment-meta><tp:nomenclature><label>﻿</label><tp:taxon-name>
              <object-id xmlns:xlink="http://www.w3.org/1999/xlink" content-type="arpha" xlink:type="simple">A4CBD1E1-572C-536B-85A2-41D40908D8EC</object-id>
              <tp:taxon-name-part taxon-name-part-type="genus" reg="Halomyrma">Halomyrma</tp:taxon-name-part>
              <object-id xmlns:xlink="http://www.w3.org/1999/xlink" content-type="mycobank" xlink:type="simple">MB857649</object-id>
            </tp:taxon-name><tp:taxon-authority>Réblová &amp; Vohník</tp:taxon-authority><tp:taxon-status xmlns:xlink="http://www.w3.org/1999/xlink" xlink:type="simple">gen. nov.</tp:taxon-status></tp:nomenclature><tp:treatment-sec sec-type="etymology" id="SECID0EX1CI"><title>Etymology.</title><p>From Greek <italic>háls</italic> (salt or saline) and <italic>mýrmēx</italic> (ant or metaphorically ‘small, resilient organism’) Referring to the habitat of the fungus in saline soil and symbolising its adaptability and survival in extreme environments.</p></tp:treatment-sec><tp:treatment-sec sec-type="type species" id="SECID0EB2CI"><title>Type species.</title><p><italic><tp:taxon-name><tp:taxon-name-part taxon-name-part-type="genus" reg="Halomyrma">Halomyrma</tp:taxon-name-part><tp:taxon-name-part taxon-name-part-type="species" reg="pluriseptata">pluriseptata</tp:taxon-name-part></tp:taxon-name></italic> Réblová &amp; Vohník.</p></tp:treatment-sec><tp:treatment-sec sec-type="description" id="SECID0ES2CI"><title>Description.</title><p><bold>Asexual morph.</bold> Observed exclusively in culture. <bold>Mycelium</bold> composed of cylindrical, subhyaline to olivaceous brown, septate, branched hyphae. <bold>Conidiophores</bold> micronematous, reduced to undifferentiated hyphal branches or single conidiogenous cells. <bold>Conidiogenous cells</bold> holoblastic, cylindrical, subcylindrical, or slightly swollen, determined; conidial secession schizolytic. <bold>Conidia</bold> dry, terminal, solitary, initially coiled and composed of several cells, gradually becoming ellipsoidal, subglobose, clavate, or irregular in shape, multicellular, with transverse and longitudinal septa; cells are formed in multiple planes, pigmented, with a pore in each cell. <bold>Sexual morph.</bold> Not observed.</p></tp:treatment-sec></tp:taxon-treatment>
