# Supplementary material for: ﻿From seagrass roots to saline soils: discovery of two new genera in Lulworthiales (Sordariomycetes) from osmotically stressed habitats
Source: IMA Fungus. 2025 Aug 12;16:e157688. doi: 10.3897/imafungus.16.157688 (PMC12365678; doi:10.3897/imafungus.16.157688)
Supplement: XML Treatment for Halomyrma pluriseptata [file imafungus.16.157688-treatment2.xml]

<!DOCTYPE tp:taxon-treatment
  PUBLIC "-//TaxonX//DTD Taxonomic Treatment Publishing DTD v0 20100105//EN" "tax-treatment-NSO.dtd">
<tp:taxon-treatment xmlns:tp="http://www.plazi.org/taxpub"><tp:treatment-meta><kwd-group><label>Taxon classification</label><kwd>
                <named-content content-type="kingdom">Animalia</named-content>
              </kwd><kwd>
                <named-content content-type="order">Lulworthiales</named-content>
              </kwd><kwd>
                <named-content content-type="family">Lulworthiaceae</named-content>
              </kwd></kwd-group><mixed-citation publication-type="journal"><person-group><name><surname>Réblová</surname><given-names>Martina</given-names></name><name><surname>Nekvindová</surname><given-names>Jana</given-names></name><name><surname>Hynar</surname><given-names>Ondřej</given-names></name><name><surname>Vohník</surname><given-names>Martin</given-names></name></person-group><article-title>﻿From seagrass roots to saline soils: discovery of two new genera in <italic><tp:taxon-name><tp:taxon-name-part taxon-name-part-type="order">Lulworthiales</tp:taxon-name-part></tp:taxon-name></italic> (<italic><tp:taxon-name><tp:taxon-name-part taxon-name-part-type="class">Sordariomycetes</tp:taxon-name-part></tp:taxon-name></italic>) from osmotically stressed habitats</article-title><source>IMA Fungus</source><day>12</day><month>08</month><year>2025</year><volume>16</volume><pub-id pub-id-type="doi">10.3897/imafungus.16.157688</pub-id></mixed-citation></tp:treatment-meta><tp:nomenclature><label>﻿</label><tp:taxon-name>
              <object-id xmlns:xlink="http://www.w3.org/1999/xlink" content-type="arpha" xlink:type="simple">DD5A3811-BEC3-5E21-8330-5CBA468F6DF6</object-id>
              <tp:taxon-name-part taxon-name-part-type="genus" reg="Halomyrma">Halomyrma</tp:taxon-name-part>
              <tp:taxon-name-part taxon-name-part-type="species" reg="pluriseptata">pluriseptata</tp:taxon-name-part>
              <object-id xmlns:xlink="http://www.w3.org/1999/xlink" content-type="mycobank" xlink:type="simple">MB857651</object-id>
            </tp:taxon-name><tp:taxon-authority>Réblová &amp; Vohník</tp:taxon-authority><tp:taxon-status xmlns:xlink="http://www.w3.org/1999/xlink" xlink:type="simple">sp. nov.</tp:taxon-status><xref ref-type="fig" rid="F5">Figs 5</xref></tp:nomenclature><tp:treatment-sec sec-type="etymology" id="SECID0EQ4CI"><title>Etymology.</title><p>From Latin <italic>pluri</italic> (many or multiple) and <italic>septatus</italic> (partitioned or divided by septa). Referring to the characteristic multiseptate conidia.</p></tp:treatment-sec><tp:treatment-sec sec-type="material" id="SECID0E14CI"><title>Type.</title><p>CZECHIA • Karlovy Vary Region, Cheb district, Soos National Nature Reserve near Františkovy Lázně; slightly saline soil (pH 7.2); 2005; leg. &amp; isol. M. Hujslová M.H. 779 (<bold>holotype</bold><named-content xmlns:xlink="http://www.w3.org/1999/xlink" content-type="dwc:institutional_code" xlink:title="Herbarium of the Institute of Botany" xlink:href="http://grbio.org/institution/institute-botany-academy-sciences" xlink:type="simple">PRA</named-content>-22368 dried culture on CMD, ex-type culture <abbrev xmlns:xlink="http://www.w3.org/1999/xlink" content-type="institution" xlink:title="Culture Collection of Fungi" id="ABBRID0EH5CI" xlink:type="simple">CCF</abbrev> 3788 = <abbrev xmlns:xlink="http://www.w3.org/1999/xlink" content-type="institution" xlink:title="Westerdijk Fungal Biodiversity Institute" id="ABBRID0EM5CI" xlink:type="simple">CBS</abbrev> 153583, <bold>paratype</bold><named-content xmlns:xlink="http://www.w3.org/1999/xlink" content-type="dwc:institutional_code" xlink:title="Herbarium of the Institute of Botany" xlink:href="http://grbio.org/institution/institute-botany-academy-sciences" xlink:type="simple">PRA</named-content>-22369 dried culture on MLA). GenBank: <abbrev xmlns:xlink="http://www.w3.org/1999/xlink" xlink:title="internal transcribed spacer" id="ABBRID0EY5CI" xlink:type="simple">ITS</abbrev> = <ext-link xmlns:xlink="http://www.w3.org/1999/xlink" ext-link-type="gen" xlink:href="PV441105" xlink:type="simple">PV441105</ext-link>, <abbrev xmlns:xlink="http://www.w3.org/1999/xlink" xlink:title="large subunit" id="ABBRID0EB6CI" xlink:type="simple">LSU</abbrev> = <ext-link xmlns:xlink="http://www.w3.org/1999/xlink" ext-link-type="gen" xlink:href="PV441119" xlink:type="simple">PV441119</ext-link>, <abbrev xmlns:xlink="http://www.w3.org/1999/xlink" xlink:title="nuclear small subunit" id="ABBRID0EK6CI" xlink:type="simple">SSU</abbrev> = <ext-link xmlns:xlink="http://www.w3.org/1999/xlink" ext-link-type="gen" xlink:href="PV441112" xlink:type="simple">PV441112</ext-link> (this study); <abbrev xmlns:xlink="http://www.w3.org/1999/xlink" xlink:title="nuclear small subunit" id="ABBRID0ET6CI" xlink:type="simple">SSU</abbrev>, <abbrev xmlns:xlink="http://www.w3.org/1999/xlink" xlink:title="internal transcribed spacer" id="ABBRID0EX6CI" xlink:type="simple">ITS</abbrev>, <abbrev xmlns:xlink="http://www.w3.org/1999/xlink" xlink:title="large subunit" id="ABBRID0E26CI" xlink:type="simple">LSU</abbrev> = <ext-link xmlns:xlink="http://www.w3.org/1999/xlink" ext-link-type="gen" xlink:href="FJ430723" xlink:type="simple">FJ430723</ext-link> (<xref ref-type="bibr" rid="B49">Hujslová et al. 2010</xref>).</p></tp:treatment-sec><tp:treatment-sec sec-type="description" id="SECID0EIADI"><title>Culture characteristics.</title><p>On CMD colonies 50–55 mm diam. in 2 wk, circular, slightly raised, margin flat and entire, whitish centrally, grey towards the margin due to formation of immersed conidia, floccose at the inoculation block, cobwebby towards the periphery, reverse dark olivaceous grey. On MLA colonies 35–36 mm diam. in 2 wk, convex, margin flat and entire, irregularly whitish-grey and floccose at the centre, grey and cobwebby towards the periphery, olivaceous grey at the margin, reverse olivaceous grey. On OA colonies 39–43 mm diam. in 2 wk, circular, flat, margin entire, floccose and partially funiculose at the inoculation block, cobwebby to mucoid towards the periphery, white at the centre, irregularly brown towards the margin, a deep golden-yellow pigment diffusing into the agar, reverse golden-yellow with dark olivaceous brown spots. On PCA colonies 33–40 mm diam. in 2 wk, convex, margin flat and entire, floccose, white at the centre, irregularly dark grey towards the periphery due to abundant immersed conidia, a pale yellow pigment diffusing into the agar, reverse yellow or dark olivaceous brown. On PCASW colonies 28–30 mm diam. in 2 wk, circular, flat, margin entire, lanose, sparse towards the periphery, whitish to creamy centrally, mouse grey at the margin, with conspicuous submerged growth, yellow pigment diffusing into the agar, reverse creamy or yellow. Sporulation abundant on all media, conidia formed on aerial as well as vegetative hyphae immersed in the agar.</p><fig id="F5" position="float" orientation="portrait"><object-id xmlns:xlink="http://www.w3.org/1999/xlink" content-type="doi" xlink:type="simple">10.3897/imafungus.16.157688.figure5</object-id><object-id xmlns:xlink="http://www.w3.org/1999/xlink" content-type="arpha" xlink:type="simple">018C4476-7676-556E-8B6C-2C3AA6EBDBE3</object-id><label>Figure 5.</label><caption><p><italic><tp:taxon-name><tp:taxon-name-part taxon-name-part-type="genus" reg="Halomyrma">Halomyrma</tp:taxon-name-part><tp:taxon-name-part taxon-name-part-type="species" reg="pluriseptata">pluriseptata</tp:taxon-name-part></tp:taxon-name></italic> (ex-type strain <abbrev xmlns:xlink="http://www.w3.org/1999/xlink" content-type="institution" xlink:title="Culture Collection of Fungi" id="ABBRID0EABDI" xlink:type="simple">CCF</abbrev> 3788). A. Colony; conidia growing on aerial hyphae. B–E. Early stages of conidial development. F–O. Fully developed conidia, exhibiting variability in shape (arrows indicate pores in the walls). P. Colony morphology on PCASW after 3 wk. Q. Diversity of colony morphology on CMD, MLA, OA, and PCA, respectively (from left to right) after 2 wk. Images: on MEA (A, I, M–O); on PCA (B–H, J–L). Scale bars: 500 µm (A); 10 µm (B–O); 1 cm (P, Q).</p></caption><graphic xmlns:xlink="http://www.w3.org/1999/xlink" xlink:href="imafungus-16-e157688-g005.jpg" position="float" orientation="portrait" xlink:type="simple" id="oo_1393004.jpg"><uri content-type="original_file" xlink:type="simple">https://binary.pensoft.net/fig/1393004</uri></graphic></fig></tp:treatment-sec><tp:treatment-sec sec-type="description" id="SECID0EKBDI"><title>Description in culture.</title><p><bold>Asexual morph.</bold> On PCA, colonies effuse, <bold>mycelium</bold> composed of hyphae 1.5–3.5(–4) μm wide, cylindrical, subhyaline to olivaceous brown, septate, branched. <bold>Conidiophores</bold> micronematous, reduced to undifferentiated hyphal branches or single conidiogenous cells. <bold>Conidiogenous cells</bold> 4.5–12 × 3.5–6.5(–8.5) μm, holoblastic, conidial secession schizolytic, terminal or intercalary, inconspicuous, subhyaline to olivaceous brown, determined, smooth. <bold>Conidia</bold> dry, terminal, solitary, of various shapes: cylindrical with usually transverse septa 55–85(–104) × 14–19(–25) μm (mean ± SD = 75.6 ± 15.3 × 18.2 ± 3.6 μm), mostly ellipsoidal, subglobose, clavate, or irregular in shape and multicellular (dictyoconidia) 31.5–63.5(–77) × 20.5–27.5(–37) μm (mean ± SD = 50.2 ± 11.7 × 22.8 ± 2.4 μm), brown to dark olivaceous brown, smooth, but some conidia appeared finely rugose, with a pore 1–1.5 μm diam. in each cell, slightly constricted at the septa, dark brown, darker at the septa, basal cell clavate or somewhat ellipsoidal, subhyaline to pale olivaceous brown. Initially, conidia possess only transverse septa and are slightly coiled; upon maturation, longitudinal septa may develop, as well as additional cells formed in multiple planes, giving rise to more compact structures. <bold>Sexual morph.</bold> Not observed.</p></tp:treatment-sec><tp:treatment-sec sec-type="Additional specimen examined" id="SECID0E3BDI"><title>Additional specimen examined.</title><p>CZECHIA • Karlovy Vary Region, Cheb district, Soos National Nature Reserve near Františkovy Lázně; slightly saline soil (pH 6.8); 2005; leg. &amp; isol. M. Hujslová M.H. 158 (paratype <named-content xmlns:xlink="http://www.w3.org/1999/xlink" content-type="dwc:institutional_code" xlink:title="Herbarium of the Institute of Botany" xlink:href="http://grbio.org/institution/institute-botany-academy-sciences" xlink:type="simple">PRA</named-content>-22497 dried culture on MLA, culture <abbrev xmlns:xlink="http://www.w3.org/1999/xlink" content-type="institution" xlink:title="Culture Collection of Fungi" id="ABBRID0EHCDI" xlink:type="simple">CCF</abbrev> 3787 = <abbrev xmlns:xlink="http://www.w3.org/1999/xlink" content-type="institution" xlink:title="Westerdijk Fungal Biodiversity Institute" id="ABBRID0EMCDI" xlink:type="simple">CBS</abbrev> 153584).</p></tp:treatment-sec><tp:treatment-sec sec-type="habitat" id="SECID0ERCDI"><title>Habitat and geographical distribution.</title><p><italic><tp:taxon-name><tp:taxon-name-part taxon-name-part-type="genus" reg="Halomyrma">Halomyrma</tp:taxon-name-part><tp:taxon-name-part taxon-name-part-type="species" reg="pluriseptata">pluriseptata</tp:taxon-name-part></tp:taxon-name></italic> was isolated from slightly saline inland soils (pH 6.8–7.2) in Czechia. According to GlobalFungi, <italic><tp:taxon-name><tp:taxon-name-part taxon-name-part-type="genus" reg="Haloguignardia">H.</tp:taxon-name-part><tp:taxon-name-part taxon-name-part-type="species" reg="pluriseptata">pluriseptata</tp:taxon-name-part></tp:taxon-name></italic> has a broad geographical distribution, spanning from tropical to temperate climatic zones. Identical <abbrev xmlns:xlink="http://www.w3.org/1999/xlink" xlink:title="internal transcribed spacer" id="ABBRID0ENDDI" xlink:type="simple">ITS</abbrev> sequences were found in 71 samples from aquatic and terrestrial habitats. Among aquatic biomes, <italic><tp:taxon-name><tp:taxon-name-part taxon-name-part-type="genus" reg="Haloguignardia">H.</tp:taxon-name-part><tp:taxon-name-part taxon-name-part-type="species" reg="pluriseptata">pluriseptata</tp:taxon-name-part></tp:taxon-name></italic> was identified in marine salt marsh sediments in the UK (<xref ref-type="bibr" rid="B4">Alzarhani et al. 2019</xref>) and Massachusetts, USA (<xref ref-type="bibr" rid="B83">Lynum et al. 2020</xref>), as well as in marine sediments and roots of the seagrass <italic><tp:taxon-name><tp:taxon-name-part taxon-name-part-type="genus" reg="Zostera">Zostera</tp:taxon-name-part><tp:taxon-name-part taxon-name-part-type="species" reg="marina">marina</tp:taxon-name-part></tp:taxon-name></italic> in Croatia and Alaska, USA (<xref ref-type="bibr" rid="B31">Ettinger et al. 2021</xref>). Additional marine records include occurrences in the neritic benthic zone in Sweden (<xref ref-type="bibr" rid="B114">Retter et al. 2019</xref>). In freshwater environments, the fungus was found in lake sediments in China (<xref ref-type="bibr" rid="B160">Zhang et al. 2021</xref>) and in <italic><tp:taxon-name><tp:taxon-name-part taxon-name-part-type="genus" reg="Potamogeton">Potamogeton</tp:taxon-name-part></tp:taxon-name></italic> sp. roots in California, USA (<xref ref-type="bibr" rid="B31">Ettinger et al. 2021</xref>). A notable occurrence was also recorded in the rhizosphere soil in a hypersaline lake in China (<xref ref-type="bibr" rid="B84">Luo et al. 2021</xref>), suggesting its adaptability to high-salinity freshwater systems. In contrast, <italic><tp:taxon-name><tp:taxon-name-part taxon-name-part-type="genus" reg="Haloguignardia">H.</tp:taxon-name-part><tp:taxon-name-part taxon-name-part-type="species" reg="pluriseptata">pluriseptata</tp:taxon-name-part></tp:taxon-name></italic> was less frequently recorded in terrestrial biomes. It was identified in grassland soils in the UK (<xref ref-type="bibr" rid="B36">George et al. 2019</xref>) and Denmark (<xref ref-type="bibr" rid="B34">Frøslev et al. 2019</xref>), as well as coastal dune soils within wetland ecosystems in Canada (<xref ref-type="bibr" rid="B117">Roy-Bolduc et al. 2015</xref>). Further occurrences include sediments from a shrubland biome in California, USA (<xref ref-type="bibr" rid="B82">Lin et al. 2021</xref>), and soil samples from cropland fields in China (<xref ref-type="bibr" rid="B161">Zhao et al. 2018</xref>) and the Netherlands (<xref ref-type="bibr" rid="B137">van Rijssel et al. 2022</xref>). In other anthropogenic environments, the fungus was detected in plantation rhizosphere soil in China (<xref ref-type="bibr" rid="B48">Huang et al. 2020</xref>) and topsoil in Poland (<xref ref-type="bibr" rid="B99">Okrasińska et al. 2022</xref>), indicating its ability to persist in disturbed habitats.</p></tp:treatment-sec><tp:treatment-sec sec-type="notes" id="SECID0EVGDI"><title>Notes.</title><p><xref ref-type="bibr" rid="B49">Hujslová et al. (2010)</xref> documented four strains of <italic><tp:taxon-name><tp:taxon-name-part taxon-name-part-type="genus" reg="Lulwoana">Lulwoana</tp:taxon-name-part></tp:taxon-name></italic> sp. (<abbrev xmlns:xlink="http://www.w3.org/1999/xlink" content-type="institution" xlink:title="Culture Collection of Fungi" id="ABBRID0EGHDI" xlink:type="simple">CCF</abbrev> 3787, <abbrev xmlns:xlink="http://www.w3.org/1999/xlink" content-type="institution" xlink:title="Culture Collection of Fungi" id="ABBRID0ELHDI" xlink:type="simple">CCF</abbrev> 3788, M.H. 585, and M.H. 630) from saline soils. However, a BLASTn search of their published sequences indicated that strain M.H. 585 (GenBank accession <ext-link xmlns:xlink="http://www.w3.org/1999/xlink" ext-link-type="gen" xlink:href="FJ430720" xlink:type="simple">FJ430720</ext-link>) is affiliated with the <italic><tp:taxon-name><tp:taxon-name-part taxon-name-part-type="family">Magnaporthaceae</tp:taxon-name-part></tp:taxon-name></italic>, while the other three isolates have affinity with the <italic><tp:taxon-name><tp:taxon-name-part taxon-name-part-type="order">Lulworthiales</tp:taxon-name-part></tp:taxon-name></italic>. Consequently, two strains, <abbrev xmlns:xlink="http://www.w3.org/1999/xlink" content-type="institution" xlink:title="Culture Collection of Fungi" id="ABBRID0EBIDI" xlink:type="simple">CCF</abbrev> 3787 and <abbrev xmlns:xlink="http://www.w3.org/1999/xlink" content-type="institution" xlink:title="Culture Collection of Fungi" id="ABBRID0EGIDI" xlink:type="simple">CCF</abbrev> 3788, were included in our study and are now recognised as <italic><tp:taxon-name><tp:taxon-name-part taxon-name-part-type="genus" reg="Haloguignardia">H.</tp:taxon-name-part><tp:taxon-name-part taxon-name-part-type="species" reg="pluriseptata">pluriseptata</tp:taxon-name-part></tp:taxon-name></italic>, while strain M.H. 630 was unavailable for examination.</p><p>The cultural characteristics and description of <italic><tp:taxon-name><tp:taxon-name-part taxon-name-part-type="genus" reg="Haloguignardia">H.</tp:taxon-name-part><tp:taxon-name-part taxon-name-part-type="species" reg="pluriseptata">pluriseptata</tp:taxon-name-part></tp:taxon-name></italic> are based on the ex-type strain <abbrev xmlns:xlink="http://www.w3.org/1999/xlink" content-type="institution" xlink:title="Culture Collection of Fungi" id="ABBRID0EDJDI" xlink:type="simple">CCF</abbrev> 3788. While both strains shared identical <abbrev xmlns:xlink="http://www.w3.org/1999/xlink" xlink:title="internal transcribed spacer" id="ABBRID0EIJDI" xlink:type="simple">ITS</abbrev>, <abbrev xmlns:xlink="http://www.w3.org/1999/xlink" xlink:title="large subunit" id="ABBRID0EMJDI" xlink:type="simple">LSU</abbrev>, and <abbrev xmlns:xlink="http://www.w3.org/1999/xlink" xlink:title="nuclear small subunit" id="ABBRID0EQJDI" xlink:type="simple">SSU</abbrev> rDNA sequences and exhibited comparable conidial morphology, they displayed differences in cultural characteristics. The non-type strain <abbrev xmlns:xlink="http://www.w3.org/1999/xlink" content-type="institution" xlink:title="Culture Collection of Fungi" id="ABBRID0EUJDI" xlink:type="simple">CCF</abbrev> 3787 demonstrated slightly faster growth on MLA, OA, and PCA (i.e. 50–52 mm in diam. on CMD, 44–46 mm on MLA, 62–64 mm on OA, 48–55 mm on PCA, and 24–25 mm on PCASW) within the same incubation period. Additionally, the ex-type strain <abbrev xmlns:xlink="http://www.w3.org/1999/xlink" content-type="institution" xlink:title="Culture Collection of Fungi" id="ABBRID0EZJDI" xlink:type="simple">CCF</abbrev> 3788 produced pigments that diffused into the agar: golden-yellow on OA and yellow on PCA and PCASW, whereas <abbrev xmlns:xlink="http://www.w3.org/1999/xlink" content-type="institution" xlink:title="Culture Collection of Fungi" id="ABBRID0E5JDI" xlink:type="simple">CCF</abbrev> 3787 did not exhibit pigment production on any tested medium.</p><p>Additionally, PDA and PDA supplemented with NaCl were used to further assess the growth and salt tolerance of <italic><tp:taxon-name><tp:taxon-name-part taxon-name-part-type="genus" reg="Haloguignardia">H.</tp:taxon-name-part><tp:taxon-name-part taxon-name-part-type="species" reg="pluriseptata">pluriseptata</tp:taxon-name-part></tp:taxon-name></italic> (<abbrev xmlns:xlink="http://www.w3.org/1999/xlink" content-type="institution" xlink:title="Culture Collection of Fungi" id="ABBRID0EQKDI" xlink:type="simple">CCF</abbrev> 3788) under <italic>in vitro</italic> conditions. Colony morphology on PDA was comparable to that observed on CMD, MLA, OA, PCA, and PCASW, exhibiting abundant aerial mycelium and reaching 40–52 mm diam. in 2 wk. In contrast, growth on PDA with added NaCl was significantly reduced, with colonies reaching only 6–9 mm in diam. in 2 wk. <xref ref-type="bibr" rid="B49">Hujslová et al. (2010)</xref> examined the effects of pH and salinity on the growth of <abbrev xmlns:xlink="http://www.w3.org/1999/xlink" content-type="institution" xlink:title="Culture Collection of Fungi" id="ABBRID0E2KDI" xlink:type="simple">CCF</abbrev> 3787 and <abbrev xmlns:xlink="http://www.w3.org/1999/xlink" content-type="institution" xlink:title="Culture Collection of Fungi" id="ABBRID0EALDI" xlink:type="simple">CCF</abbrev> 3788 using soil agar supplemented with rose Bengal and glucose.</p><p>The multicellular brown conidia of <italic><tp:taxon-name><tp:taxon-name-part taxon-name-part-type="genus" reg="Halomyrma">Halomyrma</tp:taxon-name-part></tp:taxon-name></italic> resemble those of <italic><tp:taxon-name><tp:taxon-name-part taxon-name-part-type="genus" reg="Moromyces">Moromyces</tp:taxon-name-part></tp:taxon-name></italic> (<xref ref-type="bibr" rid="B2">Abdel-Wahab et al. 2010</xref>), a genus that currently includes a single species, <italic><tp:taxon-name><tp:taxon-name-part taxon-name-part-type="genus" reg="Moromyces">M.</tp:taxon-name-part><tp:taxon-name-part taxon-name-part-type="species" reg="varius">varius</tp:taxon-name-part></tp:taxon-name></italic>.</p></tp:treatment-sec><ref-list><ref id="B49"><mixed-citation xmlns:xlink="http://www.w3.org/1999/xlink" xlink:type="simple"><person-group><name name-style="western"><surname>Hujslová</surname><given-names>M</given-names></name><name name-style="western"><surname>Kubátová</surname><given-names>A</given-names></name><etal/></person-group> (<year>2010</year>) <article-title>Diversity of fungal communities in saline and acidic soils in the Soos National Natural Reserve, Czech Republic.</article-title><source>Mycological Progress</source><volume>9</volume>: <fpage>1</fpage>–<lpage>15</lpage>. <ext-link xlink:href="10.1007/s11557-009-0611-7" ext-link-type="doi" xlink:type="simple">https://doi.org/10.1007/s11557-009-0611-7</ext-link></mixed-citation></ref><ref id="B4"><mixed-citation xmlns:xlink="http://www.w3.org/1999/xlink" xlink:type="simple"><person-group><name name-style="western"><surname>Alzarhani</surname><given-names>AK</given-names></name><name name-style="western"><surname>Clark</surname><given-names>DR</given-names></name><etal/></person-group> (<year>2019</year>) Are drivers of root-associated fungal community structure context specific? The ISME Journal 13: 1330–1344. <ext-link xlink:href="10.1038/s41396-019-0350-y" ext-link-type="doi" xlink:type="simple">https://doi.org/10.1038/s41396-019-0350-y</ext-link></mixed-citation></ref><ref id="B83"><mixed-citation xmlns:xlink="http://www.w3.org/1999/xlink" xlink:type="simple"><person-group><name name-style="western"><surname>Lynum</surname><given-names>CA</given-names></name><name name-style="western"><surname>Bulseco</surname><given-names>AN</given-names></name><etal/></person-group> (<year>2020</year>) <article-title>Microbial community response to a passive salt marsh restoration.</article-title><source>Estuaries and Coasts</source><volume>43</volume>: <fpage>1439</fpage>–<lpage>1455</lpage>. <ext-link xlink:href="10.1007/s12237-020-00719-y" ext-link-type="doi" xlink:type="simple">https://doi.org/10.1007/s12237-020-00719-y</ext-link></mixed-citation></ref><ref id="B31"><mixed-citation xmlns:xlink="http://www.w3.org/1999/xlink" xlink:type="simple"><person-group><name name-style="western"><surname>Ettinger</surname><given-names>CL</given-names></name><name name-style="western"><surname>Vann</surname><given-names>LE</given-names></name><name name-style="western"><surname>Eisen</surname><given-names>JA</given-names></name></person-group> (<year>2021</year>) Global diversity and biogeography of the <italic><tp:taxon-name><tp:taxon-name-part taxon-name-part-type="genus">Zostera</tp:taxon-name-part><tp:taxon-name-part taxon-name-part-type="species">marina</tp:taxon-name-part></tp:taxon-name></italic> mycobiome. Applied and Environmental Microbiology 87(12): e0279520. <ext-link xlink:href="10.1128/AEM.02795-20" ext-link-type="doi" xlink:type="simple">https://doi.org/10.1128/AEM.02795-20</ext-link></mixed-citation></ref><ref id="B114"><mixed-citation xmlns:xlink="http://www.w3.org/1999/xlink" xlink:type="simple"><person-group><name name-style="western"><surname>Retter</surname><given-names>A</given-names></name><name name-style="western"><surname>Nilsson</surname><given-names>RH</given-names></name><name name-style="western"><surname>Bourlat</surname><given-names>SJ</given-names></name></person-group> (<year>2019</year>) Exploring the taxonomic composition of two fungal communities on the Swedish west coast through metabarcoding. Biodiversity Data Journal 7: e35332. <ext-link xlink:href="10.3897/BDJ.7.e35332" ext-link-type="doi" xlink:type="simple">https://doi.org/10.3897/BDJ.7.e35332</ext-link></mixed-citation></ref><ref id="B160"><mixed-citation xmlns:xlink="http://www.w3.org/1999/xlink" xlink:type="simple"><person-group><name name-style="western"><surname>Zhang</surname><given-names>W</given-names></name><name name-style="western"><surname>Chen</surname><given-names>R</given-names></name><etal/></person-group> (<year>2021</year>) Ecosystem functioning is linked to microbial evenness and community composition along depth gradient in a semiarid lake. Ecological Indicators 132: 108314. <ext-link xlink:href="10.1016/j.ecolind.2021.108314" ext-link-type="doi" xlink:type="simple">https://doi.org/10.1016/j.ecolind.2021.108314</ext-link></mixed-citation></ref><ref id="B84"><mixed-citation xmlns:xlink="http://www.w3.org/1999/xlink" xlink:type="simple"><person-group><name name-style="western"><surname>Luo</surname><given-names>J</given-names></name><name name-style="western"><surname>Zhang</surname><given-names>Z</given-names></name><etal/></person-group> (<year>2021</year>) Exploring microbial resource of different rhizocompartments of dominant plants along the salinity gradient around the hypersaline Lake Ejinur. Frontiers in Microbiology 12: 698479. <ext-link xlink:href="10.3389/fmicb.2021.698479" ext-link-type="doi" xlink:type="simple">https://doi.org/10.3389/fmicb.2021.698479</ext-link></mixed-citation></ref><ref id="B36"><mixed-citation xmlns:xlink="http://www.w3.org/1999/xlink" xlink:type="simple"><person-group><name name-style="western"><surname>George</surname><given-names>PBL</given-names></name><name name-style="western"><surname>Lallias</surname><given-names>D</given-names></name><etal/></person-group> (<year>2019</year>) Divergent national-scale trends of microbial and animal biodiversity revealed across diverse temperate soil ecosystems. Nature Communications 10: 1107. <ext-link xlink:href="10.1038/s41467-019-09031-1" ext-link-type="doi" xlink:type="simple">https://doi.org/10.1038/s41467-019-09031-1</ext-link></mixed-citation></ref><ref id="B34"><mixed-citation xmlns:xlink="http://www.w3.org/1999/xlink" xlink:type="simple"><person-group><name name-style="western"><surname>Frøslev</surname><given-names>TG</given-names></name><name name-style="western"><surname>Kjøller</surname><given-names>R</given-names></name><etal/></person-group> (<year>2019</year>) Man against machine: Do fungal fruitbodies and eDNA give similar biodiversity assessments across broad environmental gradients? Biological Conservation 233: 201–212. <ext-link xlink:href="10.1016/j.biocon.2019.02.038" ext-link-type="doi" xlink:type="simple">https://doi.org/10.1016/j.biocon.2019.02.038</ext-link></mixed-citation></ref><ref id="B117"><mixed-citation xmlns:xlink="http://www.w3.org/1999/xlink" xlink:type="simple"><person-group><name name-style="western"><surname>Roy-Bolduc</surname><given-names>A</given-names></name><name name-style="western"><surname>Bell</surname><given-names>TH</given-names></name><etal/></person-group> (<year>2015</year>) <article-title>Comprehensive sampling of an isolated dune system demonstrates clear patterns in soil fungal communities across a successional gradient.</article-title><source>Environmental Microbiology Reports</source><volume>7</volume>: <fpage>839</fpage>–<lpage>848</lpage>. <ext-link xlink:href="10.1111/1758-2229.12312" ext-link-type="doi" xlink:type="simple">https://doi.org/10.1111/1758-2229.12312</ext-link></mixed-citation></ref><ref id="B82"><mixed-citation xmlns:xlink="http://www.w3.org/1999/xlink" xlink:type="simple"><person-group><name name-style="western"><surname>Lin</surname><given-names>M</given-names></name><name name-style="western"><surname>Simons</surname><given-names>AL</given-names></name><etal/></person-group> (<year>2021</year>) Landscape analyses using eDNA metabarcoding and Earth observation predict community biodiversity in California. Ecological Applications 31(6): e02379. <ext-link xlink:href="10.1002/eap.2379" ext-link-type="doi" xlink:type="simple">https://doi.org/10.1002/eap.2379</ext-link></mixed-citation></ref><ref id="B161"><mixed-citation xmlns:xlink="http://www.w3.org/1999/xlink" xlink:type="simple"><person-group><name name-style="western"><surname>Zhao</surname><given-names>J</given-names></name><name name-style="western"><surname>Zhou</surname><given-names>X</given-names></name><etal/></person-group> (<year>2018</year>) <article-title>Distinct impacts of reductive soil disinfestation and chemical soil disinfestation on soil fungal communities and memberships.</article-title><source>Applied Microbiology and Biotechnology</source><volume>102</volume>: <fpage>7623</fpage>–<lpage>7634</lpage>. <ext-link xlink:href="10.1007/s00253-018-9107-1" ext-link-type="doi" xlink:type="simple">https://doi.org/10.1007/s00253-018-9107-1</ext-link></mixed-citation></ref><ref id="B137"><mixed-citation xmlns:xlink="http://www.w3.org/1999/xlink" xlink:type="simple"><person-group><name name-style="western"><surname>van Rijssel</surname><given-names>SQ</given-names></name><name name-style="western"><surname>Veen</surname><given-names>GFC</given-names></name><etal/></person-group> (<year>2022</year>) <article-title>Soil microbial diversity and community composition during conversion from conventional to organic agriculture.</article-title><source>Molecular Ecology</source><volume>31</volume>: <fpage>4017</fpage>–<lpage>4030</lpage>. <ext-link xlink:href="10.1111/mec.16571" ext-link-type="doi" xlink:type="simple">https://doi.org/10.1111/mec.16571</ext-link></mixed-citation></ref><ref id="B48"><mixed-citation xmlns:xlink="http://www.w3.org/1999/xlink" xlink:type="simple"><person-group><name name-style="western"><surname>Huang</surname><given-names>X</given-names></name><name name-style="western"><surname>Liu</surname><given-names>S</given-names></name><etal/></person-group> (<year>2020</year>) Plant pathological condition is associated with fungal community succession triggered by root exudates in the plant-soil system. Soil Biology and Biochemistry 151: 108046. <ext-link xlink:href="10.1016/j.soilbio.2020.108046" ext-link-type="doi" xlink:type="simple">https://doi.org/10.1016/j.soilbio.2020.108046</ext-link></mixed-citation></ref><ref id="B99"><mixed-citation xmlns:xlink="http://www.w3.org/1999/xlink" xlink:type="simple"><person-group><name name-style="western"><surname>Okrasińska</surname><given-names>A</given-names></name><name name-style="western"><surname>Decewicz</surname><given-names>P</given-names></name><etal/></person-group> (<year>2022</year>) <article-title>Marginal lands and fungi – linking the type of soil contamination with fungal community composition.</article-title><source>Environmental Microbiology</source><volume>24</volume>: <fpage>3809</fpage>–<lpage>3825</lpage>. <ext-link xlink:href="10.1111/1462-2920.16007" ext-link-type="doi" xlink:type="simple">https://doi.org/10.1111/1462-2920.16007</ext-link></mixed-citation></ref><ref id="B2"><mixed-citation xmlns:xlink="http://www.w3.org/1999/xlink" xlink:type="simple"><person-group><name name-style="western"><surname>Abdel-Wahab</surname><given-names>MA</given-names></name><name name-style="western"><surname>Pang</surname><given-names>KL</given-names></name><etal/></person-group> (<year>2010</year>) <article-title>Phylogenetic evaluation of anamorphic species of <italic><tp:taxon-name><tp:taxon-name-part taxon-name-part-type="genus">Cirrenalia</tp:taxon-name-part></tp:taxon-name></italic> and <italic><tp:taxon-name><tp:taxon-name-part taxon-name-part-type="genus">Cumulospora</tp:taxon-name-part></tp:taxon-name></italic> with the description of eight new genera and four new species.</article-title><source>Mycological Progress</source><volume>9</volume>: <fpage>537</fpage>–<lpage>558</lpage>. <ext-link xlink:href="10.1007/s11557-010-0661-x" ext-link-type="doi" xlink:type="simple">https://doi.org/10.1007/s11557-010-0661-x</ext-link></mixed-citation></ref></ref-list></tp:taxon-treatment>
