# Supplementary material for: ﻿From seagrass roots to saline soils: discovery of two new genera in Lulworthiales (Sordariomycetes) from osmotically stressed habitats
Source: IMA Fungus. 2025 Aug 12;16:e157688. doi: 10.3897/imafungus.16.157688 (PMC12365678; doi:10.3897/imafungus.16.157688)
Supplement: XML Treatment for Thalassodendromyces [file imafungus.16.157688-treatment3.xml]

<!DOCTYPE tp:taxon-treatment
  PUBLIC "-//TaxonX//DTD Taxonomic Treatment Publishing DTD v0 20100105//EN" "tax-treatment-NSO.dtd">
<tp:taxon-treatment xmlns:tp="http://www.plazi.org/taxpub"><tp:treatment-meta><kwd-group><label>Taxon classification</label><kwd>
                <named-content content-type="kingdom">Animalia</named-content>
              </kwd><kwd>
                <named-content content-type="order">Lulworthiales</named-content>
              </kwd><kwd>
                <named-content content-type="family">Lulworthiaceae</named-content>
              </kwd></kwd-group><mixed-citation publication-type="journal"><person-group><name><surname>Réblová</surname><given-names>Martina</given-names></name><name><surname>Nekvindová</surname><given-names>Jana</given-names></name><name><surname>Hynar</surname><given-names>Ondřej</given-names></name><name><surname>Vohník</surname><given-names>Martin</given-names></name></person-group><article-title>﻿From seagrass roots to saline soils: discovery of two new genera in <italic><tp:taxon-name><tp:taxon-name-part taxon-name-part-type="order">Lulworthiales</tp:taxon-name-part></tp:taxon-name></italic> (<italic><tp:taxon-name><tp:taxon-name-part taxon-name-part-type="class">Sordariomycetes</tp:taxon-name-part></tp:taxon-name></italic>) from osmotically stressed habitats</article-title><source>IMA Fungus</source><day>12</day><month>08</month><year>2025</year><volume>16</volume><pub-id pub-id-type="doi">10.3897/imafungus.16.157688</pub-id></mixed-citation></tp:treatment-meta><tp:nomenclature><label>﻿</label><tp:taxon-name>
              <object-id xmlns:xlink="http://www.w3.org/1999/xlink" content-type="arpha" xlink:type="simple">9249A4AC-4EF1-5A59-9969-7988A588D582</object-id>
              <tp:taxon-name-part taxon-name-part-type="genus" reg="Thalassodendromyces">Thalassodendromyces</tp:taxon-name-part>
              <object-id xmlns:xlink="http://www.w3.org/1999/xlink" content-type="mycobank" xlink:type="simple">MB857652</object-id>
            </tp:taxon-name><tp:taxon-authority>Vohník &amp; Réblová</tp:taxon-authority><tp:taxon-status xmlns:xlink="http://www.w3.org/1999/xlink" xlink:type="simple">gen. nov.</tp:taxon-status><xref ref-type="fig" rid="F5">Figs 5</xref></tp:nomenclature><tp:treatment-sec sec-type="etymology" id="SECID0EHNDI"><title>Etymology.</title><p>Derived from <italic>Thalassodendron</italic>, the genus of seagrass from which the fungus was isolated, and the Greek word <italic>mykes</italic> (fungus). Referring to the association of the fungus with the seagrass <italic>Thalassodendron</italic>.</p></tp:treatment-sec><tp:treatment-sec sec-type="type species" id="SECID0E4NDI"><title>Type species.</title><p><italic><tp:taxon-name><tp:taxon-name-part taxon-name-part-type="genus" reg="Thalassodendromyces">Thalassodendromyces</tp:taxon-name-part><tp:taxon-name-part taxon-name-part-type="species" reg="purpureus">purpureus</tp:taxon-name-part></tp:taxon-name></italic> Vohník &amp; Réblová.</p></tp:treatment-sec><tp:treatment-sec sec-type="description" id="SECID0EOODI"><title>Description.</title><p><bold>Asexual morph.</bold> Observed exclusively in culture. Conidiophores, conidiogenous cells, and conidia are absent. <bold>Mycelium</bold> composed of cylindrical, hyaline, subhyaline, or brown, septate, branched, often slightly swollen to monilioid hyphae. <bold>Monilioid hyphae</bold> develop either terminally or laterally, solitary or in clusters. They are composed of thick-walled, globose to subglobose cells that mature gradually, starting as hyaline and becoming dark brown or dark olivaceous brown with age. <bold>Sexual morph.</bold> Not observed.</p></tp:treatment-sec><tp:treatment-sec><!--Section generated to contain objects referenced in tp:taxon-treatment.--><fig id="F5" position="float" orientation="portrait"><object-id xmlns:xlink="http://www.w3.org/1999/xlink" content-type="doi" xlink:type="simple">10.3897/imafungus.16.157688.figure5</object-id><object-id xmlns:xlink="http://www.w3.org/1999/xlink" content-type="arpha" xlink:type="simple">018C4476-7676-556E-8B6C-2C3AA6EBDBE3</object-id><label>Figure 5.</label><caption><p><italic><tp:taxon-name><tp:taxon-name-part taxon-name-part-type="genus" reg="Halomyrma">Halomyrma</tp:taxon-name-part><tp:taxon-name-part taxon-name-part-type="species" reg="pluriseptata">pluriseptata</tp:taxon-name-part></tp:taxon-name></italic> (ex-type strain <abbrev xmlns:xlink="http://www.w3.org/1999/xlink" content-type="institution" xlink:title="Culture Collection of Fungi" id="ABBRID0EABDI" xlink:type="simple">CCF</abbrev> 3788). A. Colony; conidia growing on aerial hyphae. B–E. Early stages of conidial development. F–O. Fully developed conidia, exhibiting variability in shape (arrows indicate pores in the walls). P. Colony morphology on PCASW after 3 wk. Q. Diversity of colony morphology on CMD, MLA, OA, and PCA, respectively (from left to right) after 2 wk. Images: on MEA (A, I, M–O); on PCA (B–H, J–L). Scale bars: 500 µm (A); 10 µm (B–O); 1 cm (P, Q).</p></caption><graphic xmlns:xlink="http://www.w3.org/1999/xlink" xlink:href="imafungus-16-e157688-g005.jpg" position="float" orientation="portrait" xlink:type="simple" id="oo_1393004.jpg"><uri content-type="original_file" xlink:type="simple">https://binary.pensoft.net/fig/1393004</uri></graphic></fig></tp:treatment-sec></tp:taxon-treatment>
