# Supplementary material for: ﻿From seagrass roots to saline soils: discovery of two new genera in Lulworthiales (Sordariomycetes) from osmotically stressed habitats
Source: IMA Fungus. 2025 Aug 12;16:e157688. doi: 10.3897/imafungus.16.157688 (PMC12365678; doi:10.3897/imafungus.16.157688)
Supplement: XML Treatment for Thalassodendromyces purpureus [file imafungus.16.157688-treatment4.xml]

<!DOCTYPE tp:taxon-treatment
  PUBLIC "-//TaxonX//DTD Taxonomic Treatment Publishing DTD v0 20100105//EN" "tax-treatment-NSO.dtd">
<tp:taxon-treatment xmlns:tp="http://www.plazi.org/taxpub"><tp:treatment-meta><kwd-group><label>Taxon classification</label><kwd>
                <named-content content-type="kingdom">Animalia</named-content>
              </kwd><kwd>
                <named-content content-type="order">Lulworthiales</named-content>
              </kwd><kwd>
                <named-content content-type="family">Lulworthiaceae</named-content>
              </kwd></kwd-group><mixed-citation publication-type="journal"><person-group><name><surname>Réblová</surname><given-names>Martina</given-names></name><name><surname>Nekvindová</surname><given-names>Jana</given-names></name><name><surname>Hynar</surname><given-names>Ondřej</given-names></name><name><surname>Vohník</surname><given-names>Martin</given-names></name></person-group><article-title>﻿From seagrass roots to saline soils: discovery of two new genera in <italic><tp:taxon-name><tp:taxon-name-part taxon-name-part-type="order">Lulworthiales</tp:taxon-name-part></tp:taxon-name></italic> (<italic><tp:taxon-name><tp:taxon-name-part taxon-name-part-type="class">Sordariomycetes</tp:taxon-name-part></tp:taxon-name></italic>) from osmotically stressed habitats</article-title><source>IMA Fungus</source><day>12</day><month>08</month><year>2025</year><volume>16</volume><pub-id pub-id-type="doi">10.3897/imafungus.16.157688</pub-id></mixed-citation></tp:treatment-meta><tp:nomenclature><label>﻿</label><tp:taxon-name>
              <object-id xmlns:xlink="http://www.w3.org/1999/xlink" content-type="arpha" xlink:type="simple">AB180642-B3CD-5067-8174-0617B8CBB645</object-id>
              <tp:taxon-name-part taxon-name-part-type="genus" reg="Thalassodendromyces">Thalassodendromyces</tp:taxon-name-part>
              <tp:taxon-name-part taxon-name-part-type="species" reg="purpureus">purpureus</tp:taxon-name-part>
              <object-id xmlns:xlink="http://www.w3.org/1999/xlink" content-type="mycobank" xlink:type="simple">MB858635</object-id>
            </tp:taxon-name><tp:taxon-authority>Vohník &amp; Réblová</tp:taxon-authority><tp:taxon-status xmlns:xlink="http://www.w3.org/1999/xlink" xlink:type="simple">sp. nov.</tp:taxon-status><xref ref-type="fig" rid="F6">Figs 6</xref><xref ref-type="fig" rid="F7">, 7</xref></tp:nomenclature><tp:treatment-sec sec-type="etymology" id="SECID0EMQDI"><title>Etymology.</title><p>From Latin <italic>purpureus</italic> (purple, violet, dark red). Referring to the colour of the pigment produced in culture.</p></tp:treatment-sec><tp:treatment-sec sec-type="material" id="SECID0E3QDI"><title>Type.</title><p>MAURITIUS • northeast coast of Mauritius near Plage des Vignots; <named-content xmlns:xlink="http://www.w3.org/1999/xlink" content-type="dwc:verbatimCoordinates" xlink:type="simple"><named-content content-type="geo-json" specific-use="{&#34;type&#34;:&#34;Point&#34;,&#34;coordinates&#34;:[57.752833,-20.116333]}" id="NCID0EFRDI" xlink:type="simple">20°06.98'S, 57°45.17'E</named-content></named-content>; at a depth of 0.5–1.5 m; isolated from surface-sterilised roots of the seagrass <italic><tp:taxon-name><tp:taxon-name-part taxon-name-part-type="genus" reg="Thalassodendron">Thalassodendron</tp:taxon-name-part><tp:taxon-name-part taxon-name-part-type="species" reg="ciliatum">ciliatum</tp:taxon-name-part></tp:taxon-name></italic>; 7 Dec 2023; leg. O. Hynar, isol. M. Vohník MAU-7 (<bold>holotype</bold><named-content xmlns:xlink="http://www.w3.org/1999/xlink" content-type="dwc:institutional_code" xlink:title="Herbarium of the Institute of Botany" xlink:href="http://grbio.org/institution/institute-botany-academy-sciences" xlink:type="simple">PRA</named-content>-22363 dried culture on PCASW, ex-type culture <abbrev xmlns:xlink="http://www.w3.org/1999/xlink" content-type="institution" xlink:title="Westerdijk Fungal Biodiversity Institute" id="ABBRID0E3RDI" xlink:type="simple">CBS</abbrev> 153577 = <abbrev xmlns:xlink="http://www.w3.org/1999/xlink" content-type="institution" xlink:title="Culture Collection of Fungi" id="ABBRID0EBSDI" xlink:type="simple">CCF</abbrev> 6837, <bold>paratype</bold><named-content xmlns:xlink="http://www.w3.org/1999/xlink" content-type="dwc:institutional_code" xlink:title="Herbarium of the Institute of Botany" xlink:href="http://grbio.org/institution/institute-botany-academy-sciences" xlink:type="simple">PRA</named-content>-22364 dried culture on MLA). GenBank: <abbrev xmlns:xlink="http://www.w3.org/1999/xlink" xlink:title="internal transcribed spacer" id="ABBRID0ENSDI" xlink:type="simple">ITS</abbrev> = <ext-link xmlns:xlink="http://www.w3.org/1999/xlink" ext-link-type="gen" xlink:href="PV441107" xlink:type="simple">PV441107</ext-link>, <abbrev xmlns:xlink="http://www.w3.org/1999/xlink" xlink:title="large subunit" id="ABBRID0EWSDI" xlink:type="simple">LSU</abbrev> = <ext-link xmlns:xlink="http://www.w3.org/1999/xlink" ext-link-type="gen" xlink:href="PV441121" xlink:type="simple">PV441121</ext-link>, <abbrev xmlns:xlink="http://www.w3.org/1999/xlink" xlink:title="nuclear small subunit" id="ABBRID0E6SDI" xlink:type="simple">SSU</abbrev> = <ext-link xmlns:xlink="http://www.w3.org/1999/xlink" ext-link-type="gen" xlink:href="PV441114" xlink:type="simple">PV441114</ext-link>.</p></tp:treatment-sec><tp:treatment-sec sec-type="description" id="SECID0EITDI"><title>Culture characteristics.</title><p>On MLA colonies 11–15 mm diam. in 8 wk, circular, convex, margin ranging from entire to rhizoidal. The texture varied from mucoid to waxy, cobwebby at the centre and on the inoculation block, surface initially rugose, becoming cerebriform, and gradually developing deep radial furrows and cracks. Colonies were cream-coloured to yellow-beige, later exhibiting a deep purple pigment diffusing into the agar at the centre and margin, as well as forming irregular spots, often distinctly zonate. Over time, the colonies become purple to purple-brown, with submerged purple hyphae at the margins, reverse dark ochre with creamy or purple margin. On PCA colonies 17–20 mm diam. in 8 wk, circular to slightly irregular, flat, margin rhizoidal, cobwebby to mucoid, chestnut, ochre at the margin, with a conspicuous submerged growth, reverse of the same colour. On PCASW colonies 70–98 mm diam. in 2 wk. Colonies were initially composed of submerged mycelium, formed by sparse white vegetative hyphae visible only in translucent light (1 wk); later, hyphae became denser and subhyaline (2 wk) and gradually darkly pigmented (3 wk). In 8 wk, colonies were circular, flat, margin rhizoidal, dark brown, whitish grey at the centre, dark grey to almost black towards the margin; the texture ranged from cottony to sparsely floccose at the centre, cobwebby towards the margins, occasionally exhibiting zonation with alternating zones of sparse and dense growth, conspicuous submerged growth, with numerous colourless exudates on aerial hyphae, reverse none. Sporulation absent on MLA, PCA, and PCASW, except for the presence of monilioid hyphae (see description).</p><fig id="F6" position="float" orientation="portrait"><object-id xmlns:xlink="http://www.w3.org/1999/xlink" content-type="doi" xlink:type="simple">10.3897/imafungus.16.157688.figure6</object-id><object-id xmlns:xlink="http://www.w3.org/1999/xlink" content-type="arpha" xlink:type="simple">C66C61DB-7F70-583C-900B-CE61FAD4FAE8</object-id><label>Figure 6.</label><caption><p><italic><tp:taxon-name><tp:taxon-name-part taxon-name-part-type="genus" reg="Thalassodendromyces">Thalassodendromyces</tp:taxon-name-part><tp:taxon-name-part taxon-name-part-type="species" reg="purpureus">purpureus</tp:taxon-name-part></tp:taxon-name></italic>. A, B, E. Colonies showing aerial hyphae, radial growth, and a zonation pattern of sparse and dense growth. C, D, F, G. Colonies showing purple pigmentation and distinct zonation patterns. H, I. Colonies exhibiting variability in morphology and pigmentation. J–M. Diversity of colony morphology on MLA, MLA, PCA, and PCASW, respectively (from left to right) after 8 wk. Images: on PCASW (A, B, E); on MLA (C, D, F–I). Strains: MAU-1 (A); <abbrev xmlns:xlink="http://www.w3.org/1999/xlink" content-type="institution" xlink:title="Westerdijk Fungal Biodiversity Institute" id="ABBRID0EAUDI" xlink:type="simple">CBS</abbrev> 153576 (I, J); <abbrev xmlns:xlink="http://www.w3.org/1999/xlink" content-type="institution" xlink:title="Westerdijk Fungal Biodiversity Institute" id="ABBRID0EFUDI" xlink:type="simple">CBS</abbrev> 153646 (C, H, K); <abbrev xmlns:xlink="http://www.w3.org/1999/xlink" content-type="institution" xlink:title="Westerdijk Fungal Biodiversity Institute" id="ABBRID0EKUDI" xlink:type="simple">CBS</abbrev> 153577 (D, G, L, M); <abbrev xmlns:xlink="http://www.w3.org/1999/xlink" content-type="institution" xlink:title="Westerdijk Fungal Biodiversity Institute" id="ABBRID0EPUDI" xlink:type="simple">CBS</abbrev> 153578 (E); <named-content xmlns:xlink="http://www.w3.org/1999/xlink" content-type="dwc:institutional_code" xlink:title="Herbarium of the Institute of Botany" xlink:href="http://grbio.org/institution/institute-botany-academy-sciences" xlink:type="simple">PRA</named-content>-22498 (B); <abbrev xmlns:xlink="http://www.w3.org/1999/xlink" content-type="institution" xlink:title="Westerdijk Fungal Biodiversity Institute" id="ABBRID0EZUDI" xlink:type="simple">CBS</abbrev> 153625 (F). Scale bars: 500 µm (A); 5 mm (B, E, F–I); 1 mm (C, D); 1 cm (J–M).</p></caption><graphic xmlns:xlink="http://www.w3.org/1999/xlink" xlink:href="imafungus-16-e157688-g006.jpg" position="float" orientation="portrait" xlink:type="simple" id="oo_1393005.jpg"><uri content-type="original_file" xlink:type="simple">https://binary.pensoft.net/fig/1393005</uri></graphic></fig><fig id="F7" position="float" orientation="portrait"><object-id xmlns:xlink="http://www.w3.org/1999/xlink" content-type="doi" xlink:type="simple">10.3897/imafungus.16.157688.figure7</object-id><object-id xmlns:xlink="http://www.w3.org/1999/xlink" content-type="arpha" xlink:type="simple">E4F29110-A5E4-57CC-8DB8-BD70B4620F67</object-id><label>Figure 7.</label><caption><p><italic><tp:taxon-name><tp:taxon-name-part taxon-name-part-type="genus" reg="Thalassodendromyces">Thalassodendromyces</tp:taxon-name-part><tp:taxon-name-part taxon-name-part-type="species" reg="purpureus">purpureus</tp:taxon-name-part></tp:taxon-name></italic>. A, B. Clusters of dark-pigmented monilioid hyphae. C. Monilioid hyphae comprising thick-walled, globose to subglobose cells. D–G. Different stages of monilioid hyphae formation. H. Septate, hyaline vegetative hyphae with irregular swellings. I. Dense, dark, spherical aggregation of hyphae forming a compact structure in culture. Images: on PCASW (A–G, I); on MLA (H). Strains: <abbrev xmlns:xlink="http://www.w3.org/1999/xlink" content-type="institution" xlink:title="Westerdijk Fungal Biodiversity Institute" id="ABBRID0EWVDI" xlink:type="simple">CBS</abbrev> 153577 (A, B, D–G); <abbrev xmlns:xlink="http://www.w3.org/1999/xlink" content-type="institution" xlink:title="Westerdijk Fungal Biodiversity Institute" id="ABBRID0E2VDI" xlink:type="simple">CBS</abbrev> 153578 (H); <abbrev xmlns:xlink="http://www.w3.org/1999/xlink" content-type="institution" xlink:title="Westerdijk Fungal Biodiversity Institute" id="ABBRID0EAWDI" xlink:type="simple">CBS</abbrev> 153624 (C, I). Scale bars: 200 µm (A, B); 50 µm (C); 10 µm (D–H); 100 µm (I).</p></caption><graphic xmlns:xlink="http://www.w3.org/1999/xlink" xlink:href="imafungus-16-e157688-g007.jpg" position="float" orientation="portrait" xlink:type="simple" id="oo_1393006.jpg"><uri content-type="original_file" xlink:type="simple">https://binary.pensoft.net/fig/1393006</uri></graphic></fig></tp:treatment-sec><tp:treatment-sec sec-type="description" id="SECID0EKWDI"><title>Description in culture.</title><p><bold>Asexual morph.</bold> Conidiophores, conidiogenous cells, and conidia are absent. On PCASW, <bold>mycelium</bold> composed of hyphae 2–4 μm wide, cylindrical, septate, branched, hyaline at first, becoming subhyaline to brown; hyphae often slightly swollen, 5–7.5 μm wide, or monilioid. <bold>Monilioid hyphae</bold> develop either terminally or laterally, solitary or in clusters, which appear on the surface of colonies or immersed in agar. They are composed of thick-walled cells of different shapes: subglobose to globose 15–38 × 14–35 μm (mean ± SD = 23.6 ± 5.2 × 22 ± 4.6 μm), or ellipsoidal 15.5–38(–47) × 9–18 μm (mean ± SD = 26.2 ± 7.5 × 12.9 ± 3 μm), with walls 0.5–1 μm thick. The monilioid hyphae elongate on the terminal end; cells mature gradually, starting as hyaline and becoming dark brown to dark olivaceous brown with age, collapsing in old cultures (ca. 3 mo old). Sterile, globose structures developed at margin of the colonies; they are composed of dark brown, pseudoparenchymatous cells surrounded by sterile brown hyphae. On MLA, <bold>mycelium</bold> composed of hyphae 2–3 μm wide, cylindrical, septate, branched, hyaline, becoming dark brown in old cultures (ca. 4–6 mo old); hyphae often swollen, 3.5–5 μm wide, or monilioid. <bold>Monilioid hyphae</bold> occurring both on the surface of the colony and immersed in the agar. They are composed of subglobose to globose cells 11–17 × 9.5–15.5 μm (mean ± SD = 14.6 ± 2.0 × 12.2 ± 1.9 μm) and somewhat ellipsoidal cells 12.5–18 × 7.5–10 μm (mean ± SD = 15.2 ± 1.9 × 8.8 ± 0.9 μm), with walls 1–1.5 μm thick, hyaline. In old cultures (ca. 8 mo old), the cells in monilioid hyphae become dark brown. <bold>Sexual morph.</bold> Not observed.</p></tp:treatment-sec><tp:treatment-sec sec-type="material" id="SECID0E3WDI"><title>Additional specimens examined.</title><p>MAURITIUS • northeast coast of Mauritius near Plage des Vignots; <named-content xmlns:xlink="http://www.w3.org/1999/xlink" content-type="dwc:verbatimCoordinates" xlink:type="simple"><named-content content-type="geo-json" specific-use="{&#34;type&#34;:&#34;Point&#34;,&#34;coordinates&#34;:[57.752833,-20.116333]}" id="NCID0EFXDI" xlink:type="simple">20°06.98'S, 57°45.17'E</named-content></named-content>; at a depth of 0.5–1.5 m; isolated from surface-sterilised roots of the seagrass <italic><tp:taxon-name><tp:taxon-name-part taxon-name-part-type="genus" reg="Thalassodendron">Thalassodendron</tp:taxon-name-part><tp:taxon-name-part taxon-name-part-type="species" reg="ciliatum">ciliatum</tp:taxon-name-part></tp:taxon-name></italic>; 7 Dec 2023; leg. O. Hynar, isol. M. Vohník MAU-4 (<bold>paratype</bold><named-content xmlns:xlink="http://www.w3.org/1999/xlink" content-type="dwc:institutional_code" xlink:title="Herbarium of the Institute of Botany" xlink:href="http://grbio.org/institution/institute-botany-academy-sciences" xlink:type="simple">PRA</named-content>-22365 dried culture, culture <abbrev xmlns:xlink="http://www.w3.org/1999/xlink" content-type="institution" xlink:title="Westerdijk Fungal Biodiversity Institute" id="ABBRID0E3XDI" xlink:type="simple">CBS</abbrev> 153576 = <abbrev xmlns:xlink="http://www.w3.org/1999/xlink" content-type="institution" xlink:title="Culture Collection of Fungi" id="ABBRID0EBYDI" xlink:type="simple">CCF</abbrev> 6836); • Ibid.; MAU-5 (<bold>paratype</bold><abbrev xmlns:xlink="http://www.w3.org/1999/xlink" content-type="institution" xlink:title="Westerdijk Fungal Biodiversity Institute" id="ABBRID0EIYDI" xlink:type="simple">CBS</abbrev> H-25755, <named-content xmlns:xlink="http://www.w3.org/1999/xlink" content-type="dwc:institutional_code" xlink:title="Herbarium of the Institute of Botany" xlink:href="http://grbio.org/institution/institute-botany-academy-sciences" xlink:type="simple">PRA</named-content>-22509 dried culture, culture <abbrev xmlns:xlink="http://www.w3.org/1999/xlink" content-type="institution" xlink:title="Westerdijk Fungal Biodiversity Institute" id="ABBRID0ESYDI" xlink:type="simple">CBS</abbrev> 153646); • Ibid.; MAU-9 (<bold>paratype</bold><named-content xmlns:xlink="http://www.w3.org/1999/xlink" content-type="dwc:institutional_code" xlink:title="Herbarium of the Institute of Botany" xlink:href="http://grbio.org/institution/institute-botany-academy-sciences" xlink:type="simple">PRA</named-content>-22367 dried culture, culture <abbrev xmlns:xlink="http://www.w3.org/1999/xlink" content-type="institution" xlink:title="Westerdijk Fungal Biodiversity Institute" id="ABBRID0E5YDI" xlink:type="simple">CBS</abbrev> 153578 = <abbrev xmlns:xlink="http://www.w3.org/1999/xlink" content-type="institution" xlink:title="Culture Collection of Fungi" id="ABBRID0EDZDI" xlink:type="simple">CCF</abbrev> 6838); • Ibid.; MAU-13 (<bold>paratype</bold><abbrev xmlns:xlink="http://www.w3.org/1999/xlink" content-type="institution" xlink:title="Westerdijk Fungal Biodiversity Institute" id="ABBRID0EKZDI" xlink:type="simple">CBS</abbrev> H-25756 dried culture, culture <abbrev xmlns:xlink="http://www.w3.org/1999/xlink" content-type="institution" xlink:title="Westerdijk Fungal Biodiversity Institute" id="ABBRID0EPZDI" xlink:type="simple">CBS</abbrev> 153623); • Ibid.; MAU-16 (<bold>paratype</bold><abbrev xmlns:xlink="http://www.w3.org/1999/xlink" content-type="institution" xlink:title="Westerdijk Fungal Biodiversity Institute" id="ABBRID0EWZDI" xlink:type="simple">CBS</abbrev> H-25757, <named-content xmlns:xlink="http://www.w3.org/1999/xlink" content-type="dwc:institutional_code" xlink:title="Herbarium of the Institute of Botany" xlink:href="http://grbio.org/institution/institute-botany-academy-sciences" xlink:type="simple">PRA</named-content>-22508 dried culture, culture <abbrev xmlns:xlink="http://www.w3.org/1999/xlink" content-type="institution" xlink:title="Westerdijk Fungal Biodiversity Institute" id="ABBRID0EA1DI" xlink:type="simple">CBS</abbrev> 153624); • Ibid.; MAU-19 (<bold>paratype</bold><abbrev xmlns:xlink="http://www.w3.org/1999/xlink" content-type="institution" xlink:title="Westerdijk Fungal Biodiversity Institute" id="ABBRID0EH1DI" xlink:type="simple">CBS</abbrev> H-25758, <named-content xmlns:xlink="http://www.w3.org/1999/xlink" content-type="dwc:institutional_code" xlink:title="Herbarium of the Institute of Botany" xlink:href="http://grbio.org/institution/institute-botany-academy-sciences" xlink:type="simple">PRA</named-content>-22510 dried culture, culture <abbrev xmlns:xlink="http://www.w3.org/1999/xlink" content-type="institution" xlink:title="Westerdijk Fungal Biodiversity Institute" id="ABBRID0ER1DI" xlink:type="simple">CBS</abbrev> 153625); • Ibid.; MAU-17 (<bold>paratype</bold><named-content xmlns:xlink="http://www.w3.org/1999/xlink" content-type="dwc:institutional_code" xlink:title="Herbarium of the Institute of Botany" xlink:href="http://grbio.org/institution/institute-botany-academy-sciences" xlink:type="simple">PRA</named-content>-22498 dried culture); • Ibid.; MAU-8 (<bold>paratype</bold><named-content xmlns:xlink="http://www.w3.org/1999/xlink" content-type="dwc:institutional_code" xlink:title="Herbarium of the Institute of Botany" xlink:href="http://grbio.org/institution/institute-botany-academy-sciences" xlink:type="simple">PRA</named-content>-22366 dried culture); • Ibid.; MAU-1 (culture no longer viable). All dried cultures are on PCASW.</p></tp:treatment-sec><tp:treatment-sec sec-type="habitat" id="SECID0EE2DI"><title>Habitat and geographical distribution.</title><p>The species is known as a root mycobiont of the seagrass <italic><tp:taxon-name><tp:taxon-name-part taxon-name-part-type="genus" reg="Thalassodendron">Thalassodendron</tp:taxon-name-part><tp:taxon-name-part taxon-name-part-type="species" reg="ciliatum">ciliatum</tp:taxon-name-part></tp:taxon-name></italic> in Mauritius. No samples with identical sequences have been recorded in the GlobalFungi database.</p></tp:treatment-sec><tp:treatment-sec sec-type="notes" id="SECID0EV2DI"><title>Notes.</title><p>Clusters of dark monilioid hyphae composed of thick-walled, brown cells were only observed on PCASW (Fig. <xref ref-type="fig" rid="F7">7A–G</xref>). The dark, spherical aggregations of hyphae forming compact structures embedded within the agar medium remained sterile and may represent early stages of ascomatal formation (Fig. <xref ref-type="fig" rid="F7">7I</xref>). While monilioid hyphae were also present on MLA (Fig. <xref ref-type="fig" rid="F7">7H</xref>) and PCA, they mostly appeared as composed of irregularly swollen cells that remained hyaline, becoming pigmented in old cultures. Such cells never formed clusters and were reduced in both shape and size compared to those formed on PCASW.</p><p>On PCASW, the fungus developed extensive, dark, effuse colonies characterised by distinct submerged growth, sparse mycelium, and monilioid hyphae. Similar colonies were observed on PDA with NaCl. In contrast, on MLA and PCA lacking seawater, growth was considerably slower, and colonies appeared more compact with densely interwoven hyphae, displaying a mucoid-waxy texture. On MLA, the fungus produced a deep purple pigment. Growth on PDA and PDA supplemented with NaCl varied among the strains of <italic><tp:taxon-name><tp:taxon-name-part taxon-name-part-type="genus" reg="Thalassodendromyces">T.</tp:taxon-name-part><tp:taxon-name-part taxon-name-part-type="species" reg="purpureus">purpureus</tp:taxon-name-part></tp:taxon-name></italic> (<abbrev xmlns:xlink="http://www.w3.org/1999/xlink" content-type="institution" xlink:title="Westerdijk Fungal Biodiversity Institute" id="ABBRID0EU3DI" xlink:type="simple">CBS</abbrev> 153576, <abbrev xmlns:xlink="http://www.w3.org/1999/xlink" content-type="institution" xlink:title="Westerdijk Fungal Biodiversity Institute" id="ABBRID0EZ3DI" xlink:type="simple">CBS</abbrev> 153577, <abbrev xmlns:xlink="http://www.w3.org/1999/xlink" content-type="institution" xlink:title="Westerdijk Fungal Biodiversity Institute" id="ABBRID0E53DI" xlink:type="simple">CBS</abbrev> 153578), and in contrast to <italic><tp:taxon-name><tp:taxon-name-part taxon-name-part-type="genus" reg="Haloguignardia">H.</tp:taxon-name-part><tp:taxon-name-part taxon-name-part-type="species" reg="pluriseptata">pluriseptata</tp:taxon-name-part></tp:taxon-name></italic> (<abbrev xmlns:xlink="http://www.w3.org/1999/xlink" content-type="institution" xlink:title="Culture Collection of Fungi" id="ABBRID0EO4DI" xlink:type="simple">CCF</abbrev> 3788), was generally more vigorous on the salt-amended medium. The ex-type strain <abbrev xmlns:xlink="http://www.w3.org/1999/xlink" content-type="institution" xlink:title="Westerdijk Fungal Biodiversity Institute" id="ABBRID0ET4DI" xlink:type="simple">CBS</abbrev> 153577 exhibited the most robust growth, forming colonies 43–45 mm in diam. on PDA with NaCl within 2 wk, while growth on PDA alone was considerably slower, with colonies reaching only 6–7 mm in the same period. Strains <abbrev xmlns:xlink="http://www.w3.org/1999/xlink" content-type="institution" xlink:title="Westerdijk Fungal Biodiversity Institute" id="ABBRID0EY4DI" xlink:type="simple">CBS</abbrev> 153576 and <abbrev xmlns:xlink="http://www.w3.org/1999/xlink" content-type="institution" xlink:title="Westerdijk Fungal Biodiversity Institute" id="ABBRID0E44DI" xlink:type="simple">CBS</abbrev> 153578 showed little to no growth on either medium, with mycelium developing only around the inoculation block.</p><p><italic><tp:taxon-name><tp:taxon-name-part taxon-name-part-type="genus" reg="Thalassodendromyces">Thalassodendromyces</tp:taxon-name-part><tp:taxon-name-part taxon-name-part-type="species" reg="purpureus">purpureus</tp:taxon-name-part></tp:taxon-name></italic> was the only fungus isolated from the roots of <italic><tp:taxon-name><tp:taxon-name-part taxon-name-part-type="genus" reg="Thalassodendromyces">T.</tp:taxon-name-part><tp:taxon-name-part taxon-name-part-type="species" reg="ciliatum">ciliatum</tp:taxon-name-part></tp:taxon-name></italic> that were heavily colonised by DS hyphae. This fact, together with similar hyphal morphology observed in the host and in culture (see the “Microscopic observations” in the Results), strongly suggests that the isolated fungus described here represents the mycobiont forming the newly described root-fungus symbiosis in <italic><tp:taxon-name><tp:taxon-name-part taxon-name-part-type="genus" reg="Thalassodendromyces">T.</tp:taxon-name-part><tp:taxon-name-part taxon-name-part-type="species" reg="ciliatum">ciliatum</tp:taxon-name-part></tp:taxon-name></italic>. However, a resynthesis experiment is necessary to confirm this in accordance with Koch’s postulates and to clarify the nature of the symbiosis, i.e. to determine where it lies along the mutualism–parasitism continuum.</p></tp:treatment-sec></tp:taxon-treatment>
