# Supplementary material for: ﻿From seagrass roots to saline soils: discovery of two new genera in Lulworthiales (Sordariomycetes) from osmotically stressed habitats
Source: IMA Fungus. 2025 Aug 12;16:e157688. doi: 10.3897/imafungus.16.157688 (PMC12365678; doi:10.3897/imafungus.16.157688)
Supplement: Supplementary material 1 — Alignment of ITS–LSU–SSU sequences [file imafungus-16-e157688-s001.txt]

51 4366
Achroceratosphaeria_potamia_CBS_125414      --------------------------------------------------------------------------------
Pisorisporium_cymbiforme_CBS_138884         --------------------------------------------------------------------------------
Pontogeneia_microdictyi_JK_5748             --------------------------------------------------------------------------------
Koralionastes_ellipticus_JK_5769            --------------------------------------------------------------------------------
Spathulospora_adelpha_JK_5599               ATTACAGAGCTTCTAGGTAAATATATGCCT----------------TGCAAACTCATTCAACCCCTGACGAAACATTTAT
Spathulospora_antarctica_JK_3530            ATTACTATAGAGT-------------------------------ATGTTCTAACTCTTCAACCC-TGCCGAA-TTTTTAT
Cumulospora_marina_MF46                     --------------------------------------------------------------------------------
Hydea_pygmaea_NBRC_33069                    --------------------------------------------------------------------------------
Halazoon_fuscus_NBRC_105256                 --------------------------------------------------------------------------------
Halazoon_melhae_MF819                       --------------------------------------------------------------------------------
Lulworthia_cf_purpurea_FCUL170907CP5        ATTATCGAGTTTA----------------------------------AATCAAGCTCAAAACCCTTCTGTGTACC-GTCA
Lulworthia_medusa_JK_5581                   --------------------------------------------------------------------------------
Kohlmeyeriella_crassa_NBRC_32133            ATTAATGAAATAA---------------------------------TGATTATTGTTTACCCCCCTCTGTGAACTTTTAG
Kohlmeyeriella_tubulata_PP1105              --------------------------------------------------------------------------------
Lindra_crassa_ATCC_56663                    --------------------------------------------------------------------------------
Lindra_obtusa_NBRC_31317                    ATTATCGAGTTTCTTACTCATTACCCTGCTCGGTGCAGCGTGGGAGTGCGGATTGTAACCCGTGCCCCCTGTCTCCCGGG
Lindra_thalassiae_JK_5090A                  -TTACCGAGTTCG------------------------------------------CCTAGCGTCTCGTAAGCACT-GGCG
Orbimyces_spectabilis                       --------------------------------------------------------------------------------
Lulworthia_atlantica_FCUL090707CF10         ATTACTGTGGCCTGCGC-----------------------------TCCGCGCTCGCTCAACCCTCCTGTGGAAATTTCA
Lulworthia_atlantica_FCUL210208SP4          --------------------------------------------------------------------------------
Lulworthia_fucicola_ATCC_64288              --------------------------------------------------------------------------------
Lulworthia_opaca_CBS_21860                  --------------------------------------------------------------------------------
Matsusporium_tropicale_NBRC_32499           --------------------------------------------------------------------------------
Moromyces_varius_GR78                       --------------------------------------------------------------------------------
Lulwoidea_lignoarenaria_NBRC_32135          --------------------------------------------------------------------------------
Moleospora_maritima_MF836                   --------------------------------------------------------------------------------
Paramoleospora_guttulata_CGMCC_322494       ATTAGCGAGTTGC------------------------------------AGAAACTTGTCAACCCTGCGTGGACT-ACCG
Rambellisea_gigliensis_HPa3                 -TTACTGAGTTAC-------------------------------------CAACTCCCAAACCCTTCTGCGGACCATCCA
Rambellisea_halocynthiae_HPa50              ATTACTGAGTTAC-------------------------------------CAACTCCCAAACCCTTCTGTGGACC-CCTG
Rostrupiella_danica                         --------------------------------------------------------------------------------
Halophilomyces_hongkongensis_HOMAR2         AT--------------------------------------------ATGAATCAACTCCAACCCTTCTGTGGACT-GTCG
Sammeyersia_grandispora_JK_4686             --------------------------------------------------------------------------------
Zalerion_maritima_NBRC_32137                ATTACTGAGTTAC----------------------------------AAAAAACTCCCAAACCCTTCTGCGGACCTACCT
Zalerion_maritima_FCUL280207CP1             ATTACTGAGTTAC----------------------------------AAAAAACTCCCAAACCCTTCTGCGGACCTACCT
Zalerion_pseudomaritima_CMG_65              ATTACTGAGTTAC---------------------------------AAAAAAACTCCCAAACCCTTCTGTGGACCTACCT
Thalassodendromyces_purpureus_CBS_153576    ATTACCGAGTTTT------------------------------------GGAACTCACCAACCCAGAAGAACTTT-TCTC
Thalassodendromyces_purpureus_CBS_153646    ATTACCGAGTTTT------------------------------------GGAACTCACCAACCCAGAAGAACTTT-TCTC
Thalassodendromyces_purpureus_CBS_153624    ATTACCGAGTTTT------------------------------------GGAACTCACCAACCCAGAAGAACTTT-TCTC
Thalassodendromyces_purpureus_CBS_153625    ATTACCGAGTTTT------------------------------------GGAACTCACCAACCCAGAAGAACTTT-TCTC
Thalassodendromyces_purpureus_CBS_153577    ATTACCGAGTTTT------------------------------------GGAACTCACCAACCCAGAAGAACTTT-TCTC
Halomyrma_pluriseptata_CCF_3787             ATTACTGAGTTAC--------------------------------------CAACTCCAAACCCTTCTGTGGACT-CCTA
Halomyrma_pluriseptata_CCF_3788             ATTACTGAGTTAC--------------------------------------CAACTCCAAACCCTTCTGTGGACT-CCTA
Paralulworthia_posidoniae_MUT_5261          ATTACTGAGTTAC-----------------------------------AAAAACTCCCAAACCCTTCTGTGAACC-TCTT
Paralulworthia_halima_CBS_20864             ATTACTGAGTTAC-----------------------------------AAAAACTCCCAAACCCTTCTGTGAACC-TCTT
Paralulworthia_candida_MUT_5430             ATTATCGAGTTAC-------------------------------------AAACTCCCAAACCCTTCTGTGAACC-TTCT
Paralulworthia_elbensis_MUT_5422            ATTATCGAGTTAC-------------------------------------AAACTCCCAAACCCTTCTGTGAACC-TTCT
Paralulworthia_gigaspora_MUT_435            ATTACTGAGTTAC-----------------------------------AAAAACTCCCAAACCCTTCTGTGAACC-TCTT
Paralulworthia_halima_MUT_3347              -------------------------------------------------------------CCCTTCTGTGAACC-TCTT
Paralulworthia_mediterranea_MUT_5417        ----------------------------------------------------------------TTCTGTG-ACC-TCTT
Lulworthiaceae_sp_BN1_clone4J_KU359244      --------------------------------------------------------------------------------
Lulworthiaceae_sp_BN1_clone4G_KU359242      --------------------------------------------------------------------------------


--------------------------------------------------------------------------------
--------------------------------------------------------------------------------
--------------------------------------------------------------------------------
--------------------------------------------------------------------------------
AACTGCGCCCCCCTGGTGGCTT-CTACGCCCCA-GGGGAAAGGACGTATGTATGGTACGCACATAA-AATAGT--AAAGA
ACCCCTTCTCCCCCGGCGTGGCGCCGCGCCGGG-------AAGAGTTGGCCTCGAGCAATAT-------------ATTTT
--------------------------------------------------------------------------------
--------------------------------------------------------------------------------
--------------------------------------------------------------------------------
--------------------------------------------------------------------------------
AAACG--TTGCCTCGGCGGGCTCTC---------------CGCCCGCCGGTGTGCCGCAACCAAAA-CCCTTC--CATAC
--------------------------------------------------------------------------------
AGCTG--TTGCCTCGGCGAAGTGCCTTACCAAGTAAGTAAACTTCGCCAATGGGCTATAAAAACAA-CCTTTTGTTTATA
--------------------------------------------------------------------------------
--------------------------------------------------------------------------------
CACCGGTTGTGCTTGACGGCAACCTCCTT-----------TGGGAGTGAGCCTGACGGTCGCCGGA-ACCTGTA-TTCTG
TCCCGC-GTGCCCTCGCGGCAC------------------TGGGATCCGCCGCCGTGTGCAA--AA-CCTTCT------G
--------------------------------------------------------------------------------
AAACGT-TTGCCTCGGCGGGCC------------------AGGCCCGCCGCCGGCACCAAAAC-AA-CTCTTG-----CA
--------------------------------------------------------------------------------
--------------------------------------------------------------------------------
--------------------------------------------------------------------------------
--------------------------------------------------------------------------------
--------------------------------------------------------------------------------
--------------------------------------------------------------------------------
--------------------------------------------------------------------------------
GAACG--TTGCCTCGGCGGGCC------------------CGCCCGCCGGAGGCCGACGCTA--AA-CCCGTA-----CA
AAAACG-TTGCCTCGGCGGGCT------------------CGCCCGCCGCTGGCCAAAACAAACAA-CTCTCCT----GC
GAACG--TTGCCTCGGCGGGCT------------------CGCCCGCCGCTGGCCCTCCCAAA-AA-CTCTCCT----AC
--------------------------------------------------------------------------------
AAACG--TTGCCTCGGCGGGCT------------------CGCCCGCCGGTGGCCCCAAACCA-AA-CTCTTT----TAG
--------------------------------------------------------------------------------
AAACG--TTGCCTCGGCGGGCT------------------CGCCCGCCGGAGGCCCCCCAAATAAA-CCCTAT--GCAGA
AAACG--TTGCCTCGGCGGGCT------------------CGCCCGCCGGAGGCCCCCCAAATAAA-CCCTAT--GCAGA
AAACG--TTGCCTCGGCGGGCT------------------CGCCCGCCGGAGGCCCACCAAA--AA-TCCTAT--GCAGA
CGCTGCCCCCCCCCCGCCGGCG-------------CCTCGCGG-CGCCGCGGGAAGGCGCGAA-CC-CAAAAAACACACA
CGCTGCCCCCCCCCCGCCGGCG-------------CCTCGCGG-CGCCGCGGGAAGGCGCGAA-CC-CAAAAAACACACA
CGCTGCCCCCCCCCCGCCGGCG-------------CCTCGCGG-CGCCGCGGGAAGGCGCGAA-CC-CAAAAAACACACA
CGCTGCCCCCCCCCCGCCGGCG-------------CCTCGCGG-CGCCGCGGGAAGGCGCGAA-CC-CAAAAAACACACA
CGCTGCCCCCCCCCCGCCGGCG-------------CCTCGCGG-CGCCGCGGGAAGGCGCGAA-CC-CAAAAAACACACA
AAACG--TTGCCTCGGCGGGCT------------------CGCCCGCCGCTGGCCCCAACCAAAAAACTCTCCC------
AAACG--TTGCCTCGGCGGGCT------------------CGCCCGCCGCTGGCCCCAACCAAAAAACTCTCCC------
GAACG--TTGCCTCGGCGGGCT------------------CGCCCGCCGACGGCCCACCCAACAAA-CCATCA----CCA
GAACG--TTGCCTCGGCGCGTT------------------CGCCCGCCGACGGCCC-CCCAACAAA-CCATCA----CCA
GAACG--TTGCCTCGGCGGGCT------------------CGCCCGCCGATGGCCCACGCAACAAA-CCATCA----CCA
GAACG--TTGCCTCGGCGGGCT------------------CGCCCGCCGATGGCCCACGCAACAAA-CCATCA----CCA
GAACG--TTGCCTCGGCGGGCT------------------CGCCCGCCGACGGCCCACCCAACAAA-CCATCA----CCA
GAACG--TTGCCTCGGCGGGCT------------------CGCCCGCCGACGGCCCACCCAACAAA-CCATCA----CCA
GAACG--TTGCCTCGGCGGGCT------------------CGCCCGCCGACGGCCCACCCAACAAA-CCATCA----CCA
--------------------------------------------------------------------------------
--------------------------------------------------------------------------------


--------------------------------------------------------------------------------
--------------------------------------------------------------------------------
--------------------------------------------------------------------------------
--------------------------------------------------------------------------------
TGTATATTTCTAAGTAAAT--------------------GCCCCAAATGAGAGAAAACAACCCCCAGCAGCGGATCTCTC
TGGACATTTCTAAA-------------------------TCATTATCAAATGAAATACAACCCCCAGCAACGGATCTCTT
--------------------------------------------------------------------------------
--------------------------------------------------------------------------------
--------------------------------------------------------------------------------
--------------------------------------------------------------------------------
AACATGAGTCTGAGTGGACAA----------------------AACAAAATAAGTCAAAACTTTCAGCAACGGATCTCTT
--------------------------------------------------------------------------------
ATTTTACCTTTATATAATTACAAAGCTTTGCTGCAAGGCAAGCTTTAAATTAAGTCAAAACTTTCAGCAATGGATCTCTT
--------------------------------------------------------------------------------
--------------------------------------------------------------------------------
AACGTAAATCTGTGTGGCGCCTGACCAG-----------CGGCTAAACCGGTCTTTACAACTTTCAGCAATGGATCTCTT
AATGTGAATCTGAGTGAGCCTTAG---------------GCCGTAATGGCCAGTGTACAACCTTTAGCAACGGATCTCTT
--------------------------------------------------------------------------------
CACTGAATTCTGAGTGGGCGTA---------------------GACCTAATAAGTCAAAACTTTCAGCAACGGATCTCTT
--------------------------------------------------------------------------------
--------------------------------------------------------------------------------
--------------------------------------------------------------------------------
--------------------------------------------------------------------------------
--------------------------------------------------------------------------------
--------------------------------------------------------------------------------
--------------------------------------------------------------------------------
ACAAGACCTCTGAGTGGAGCAAG----------------CAGCGAAAATGCAGCTTACAACTTTCAGCAATGGATCTCTT
AACGCAAATCTGAGTGGG-------------------CAGACAATAGAA-TAAGTCAAAACTTTCAGCAACGGATCTCTT
GACGTAAATCTGAGTGGC--------------------AGACAATAAAAATAAGTCAAAACTTTCAGCAACGGATCTCTT
--------------------------------------------------------------------------------
AACGTACTTCTGAGTGGCGCAG---------------------ACAAAATAAAGTCAAAACTTTCAGCAACGGATCTCTT
--------------------------------------------------------------------------------
AGCGAATCTCTGAGTGGCTTCAGGCCTATTT-------TGAAACAAAAAATAAGTCAAAACTTTCAGCAACGGATCTCTT
AGCGAATCTCTGAGTGGCTTCAGGCCTATTT-------TGAAACAAAAAATAAGTCAAAACTTTCAGCAACGGATCTCTT
AACGAATCTCTGAGTGGCTTCAGGCCTATTT-------TGAA-ACAAAAATAAGTCAAAACTTTCAGCAACGGATCTCTT
A-TGTTTTT--TTGTTTTTTTTTTTTTAAA---------CAGTGCTCAATCGAGCGACAACCCCCAGCAACGGATCTCTT
A-TGTTTTT--TTGTTTTTTTTTTTTTAAA---------CAGTGCTCAATCGAGCGACAACCCCCAGCAACGGATCTCTT
A-TGTTTTT--TTGTTTTTTTTTTTTTAAA---------CAGTGCTCAATCGAGCGACAACCCCCAGCAACGGATCTCTT
A-TGTTTTT--TTGTTTTTTTTTTTTTAAA---------CAGTGCTCAATCGAGCGACAACCCCCAGCAACGGATCTCTT
A-TGTTTTT--TTGTTTTTTTTTTTTTAAA---------CAGTGCTCAATCGAGCGACAACCCCCAGCAACGGATCTCTT
AACGTACTTCTGAGTGGC--------------------AGACTATAAAAATAAGTCAAAACTTTCAGCAACGGATCTCTT
AACGTACTTCTGAGTGGC--------------------AGACTATAAAAATAAGTCAAAACTTTCAGCAACGGATCTCTT
GACGTACCTCTGCGTGGACAA-----------------------CACAAATAAGTCAAAACTTTCAGCAACGGATCTCTT
GACGTACCTCTGAGTGGACAA-----------------------CACAAATAAGTCAAAACTTTCAGCAACGGATCTCTT
GACGTACCTCTGAGTGGACAATA--------------------TTACAAATAAGTCAAAACTTTCAGCAACGGATCTCTT
GACGTACCTCTGAGTGGACAATA--------------------TTACAAATAAGTCAAAACTTTCAGCAACGGATCTCTT
GACGTACCTCTGAGTGGACAA-----------------------TACAAATAAGTCAAAACTTTCAGCAACGGATCTCTT
GACGTACCTCTGAGTGGACAA-----------------------CACAAATAAGTCAAAACTTTCAGCAACGGATCTCTT
GACGTACCTCTGAGTGGACAA-----------------------TACAAATAAGTCAAAACTTTCAGCAACGGATCTCTT
--------------------------------------------------------------------------------
--------------------------------------------------------------------------------


--------------------------------------------------------------------------------
--------------------------------------------------------------------------------
--------------------------------------------------------------------------------
--------------------------------------------------------------------------------
GGCTCCGGCATCGATGAAGAACGCGGCAAAATGCGATACGTAATGTGAATTGCAGGACCC-AGCGAGCCATCGAGTTTTT
GGCTCCAGCATCGATGAAGAACGCGGCGAAATGCGATACGTAATGCGAATTGCAGGACCC-AGTGAGTCATCAAGTTTTT
--------------------------------------------------------------------------------
--------------------------------------------------------------------------------
--------------------------------------------------------------------------------
--------------------------------------------------------------------------------
GGCTCTGGCATCGATGAAGAACGCAGCGAAATGCGATAAGTAATGTGAATTGCAGAATTC-AGCGAATCATCGAATCTTT
--------------------------------------------------------------------------------
GGCTCTGGCATCGATGAAGAACGCAGCGAATTGCGATAAGTAATGCGAATTGCAGAATTCTAGCGAGTCATCGAATCTTT
--------------------------------------------------------------------------------
--------------------------------------------------------------------------------
GGCTCTGGCATCGATGAAGAGCGCAGCAAAATGCGATAAGTAATGCGAATCGCAGATTTC-CGCGAGTCATCGAGTTCTT
GGTTCTGGCATCGATGAAGAACGCAGCGAAATGCGATACGTAGTGCGAATTGCAGAATTC-CGCGAGTCATCGAATCTTT
--------------------------------------------------------------------------------
GGCTCTGGCATCGATGAAGAACGCAGCGAAATGCGATAATTAGTGGGAATTGCAGAACTC-AGTGAATCATCGAATCTTT
--------------------------------------------------------------------------------
--------------------------------------------------------------------------------
--------------------------------------------------------------------------------
--------------------------------------------------------------------------------
--------------------------------------------------------------------------------
--------------------------------------------------------------------------------
--------------------------------------------------------------------------------
GGCTCTGGCATCGATGAAGAACGCAGCGAAATGCGATAAGTAATGCGAATTGCAGAATTC-AGCGAATCATCGAATCTTT
GGCTCTGGCATCGATGAAGAACGCAGCGAAATGCGATAAGTAATGTGAATTGCAGAATTC-AGCGAATCATCGAATCTTT
GGCTCTGGCATCGATGAAGAACGCAGCGAAATGCGATAAGTAATGTGAATTGCAGAATTC-AGCGAATCATCGAATCTTT
--------------------------------------------------------------------------------
GGCTCTGGCATCGATGAAGAACGCAGCGAAATGCGATAAGTAATGTGAATTGCAGAATTC-AGCGAATCATCGAATCTTT
--------------------------------------------------------------------------------
GGTTCTGGCATCGATGAAGAACGCAGCGAAATGCGATAAGTAATGTGAATTGCAGAATTC-AGTGAATCATCGAATCTTT
GGTTCTGGCATCGATGAAGAACGCAGCGAAATGCGATAAGTAATGTGAATTGCAGAATTC-AGTGAATCATCGAATCTTT
GGTTCTGGCATCGATGAAGAACGCAGCGAAATGCGATAAGTAATGTGAATTGCAGAATTC-AGTGAATCATCGAATCTTT
GGCTCTGGCATCGATGAAGAACGCGGCGAAATGCGATACGTAATGCGAATTGCAGGACCC-AGCGAGCCATCGAGTTTTT
GGCTCTGGCATCGATGAAGAACGCGGCGAAATGCGATACGTAATGCGAATTGCAGGACCC-AGCGAGCCATCGAGTTTTT
GGCTCTGGCATCGATGAAGAACGCGGCGAAATGCGATACGTAATGCGAATTGCAGGACCC-AGCGAGCCATCGAGTTTTT
GGCTCTGGCATCGATGAAGAACGCGGCGAAATGCGATACGTAATGCGAATTGCAGGACCC-AGCGAGCCATCGAGTTTTT
GGCTCTGGCATCGATGAAGAACGCGGCGAAATGCGATACGTAATGCGAATTGCAGGACCC-AGCGAGCCATCGAGTTTTT
GGCTCTGGCATCGATGAAGAACGCAGCGAAATGCGATAAGTAATGTGAATTGCAGAATTC-AACGAATCATCGAATCTTT
GGCTCTGGCATCGATGAAGAACGCAGCGAAATGCGATAAGTAATGTGAATTGCAGAATTC-AACGAATCATCGAATCTTT
GGCTCTGGCATCGATGAAGAACGCAGCGAAATGCGATACGTAATGTGAATTGCAGAATTC-AGCGAATCATCGAATCTTT
GGCTCTGGCATCGATGAAGAACGCAGCGAAATGCGATACGTAATGTGAATTGCAGAATTC-AGCGAATCATCGAATCTTT
GGCTCTGGCATCGATGAAGAACGCAGCGAAATGCGATACGTAATGTGAATTGCAGAATTC-AGCGAATCATCGAATCTTT
GGCTCTGGCATCGATGAAGAACGCAGCGAAATGCGATACGTAATGTGAATTGCAGAATTC-AGCGAATCATCGAATCTTT
GGCTCTGGCATCGATGAAGAACGCAGCGAAATGCGATACGTAATGTGAATTGCAGAATTC-AGCGAATCATCGAATCTTT
GGCTCTGGCATCGATGAAGAACGCAGCGAAATGCGATACGTAATGTGAATTGCAGAATTC-AGCGAATCATCGAATCTTT
GGCTCTGGCATCGATGAAGAACGCAGCGAAATGCGATACGTAATGTGAATTGCAGAATTC-AGCGAATCATCGAATCTTT
--------------------------------------------------------------------------------
--------------------------------------------------------------------------------


--------------------------------------------------------------------------------
--------------------------------------------------------------------------------
--------------------------------------------------------------------------------
--------------------------------------------------------------------------------
GAACGCACATTGCGCCCGCCGGTATCCCGGCGGGCCTGCCCGTCCGAGCGTTGTCCCTGACATATAGGCAATTTTTTGTT
GAACGCACATTGCGCCCGCCGGTTTTCCGGCGGGCCTGCTCGTCCGAGCGTCGCTAAAACCTTTTGTCCCTTTT------
--------------------------------------------------------------------------------
--------------------------------------------------------------------------------
--------------------------------------------------------------------------------
--------------------------------------------------------------------------------
GAACGCACATTGCGCCCGCTGGTACTCCGGCGGGCATGCCTGTCCGAGCGTCGTCAAAACCCCCTCCGGCGCGATCCTCC
--------------------------------------------------------------------------------
GAACGCACATTGCGCCCGCTGGAACTCCGGCGGGCATGCCTGTCCGAGCGTCATTAATTCTAAAAGGACCCCATTATCTC
--------------------------------------------------------------------------------
--------------------------------------------------------------------------------
GAACGCACATTGCGCCCGCCGGTATTCCGGCGGGCATGCCTGTCCGAGCGTCATTAAACACCCCTCGAGCG---------
GAACGCACATTGCGCCCGCCGGTATTCCGGCGGGCATGCCTGTCCGAGCGTCATTGAACACCCCTCGGTGCCGCTTCTGC
--------------------------------------------------------------------------------
GAACGCAC-TTGCGCCCGCCGGCATCCCGGCGGGCATGCCTGTCCGAGCGTCATATCAACCCCTCGGGCCACCTGTCCAC
--------------------------------------------------------------------------------
--------------------------------------------------------------------------------
--------------------------------------------------------------------------------
--------------------------------------------------------------------------------
--------------------------------------------------------------------------------
--------------------------------------------------------------------------------
--------------------------------------------------------------------------------
GAACGCACATTGCGCCCGCCGGCATTCCGGCGGGCATGCCTGTTCGAGCGTCATTTCAAGCCCTCGGGAGCCCGTTCCTT
GAACGCACATTGCGCCTGCCGGTATTCCGGCAGGCATGCCTGTTCGAGCGTCATCAAAAACCCCTCGGGCACGTTTCCTT
GAACGCACATTGCGCCTGCCGGTATTCCGGCAGGCATGCCTGTTCGAGCGTCATTAAAA-CCCCTCGGGCCAGTCTCTCC
--------------------------------------------------------------------------------
GAACGCACATTGCGCCCGCTGGTATTCCGGCGGGCATGCCTGTTCGAGCGTCATCAAAA-CCCCTCCGGCCGACGTCCTC
--------------------------------------------------------------------------------
GAACGCACATTGCGCCCGCCGGTATTCCGGCGGGCATGCCTGTTCGAGCGTCATTAGAAACCCCTCGGGCCTCCTCCCCC
GAACGCACATTGCGCCCGCCGGTATTCCGGCGGGCATGCCTGTTCGAGCGTCATTAGAAACCCCTCGGGCGTCCTCCCCC
GAACGCACATTGCGCCCGCCGGTATTCCGGCGGGCATGCCTGTTCGAGCGTCATTAGAAACCCCTCGGGCCTCCTCCTCC
GAACGCACATTGCGCCCGCCGGCATCCCGGCGGGCCTGCCCGTCCGAGCGTCGCCTGAA-CCACTCGCCCGGCGTCCCTC
GAACGCACATTGCGCCCGCCGGCATCCCGGCGGGCCTGCCCGTCCGAGCGTCGCCTGAA-CCACTCGCCCGGCGTCCCTC
GAACGCACATTGCGCCCGCCGGCATCCCGGCGGGCCTGCCCGTCCGAGCGTCGCCTGAA-CCACTCGCCCGGCGTCCCTC
GAACGCACATTGCGCCCGCCGGCATCCCGGCGGGCCTGCCCGTCCGAGCGTCGCCTGAA-CCACTCGCCCGGCGTCCCTC
GAACGCACATTGCGCCCGCCGGCATCCCGGCGGGCCTGCCCGTCCGAGCGTCGCCTGAA-CCACTCGCCCGGCGTCCCTC
GAACGCACATTGCGCCCGCTGGTATTCCGGCGGGCATGCCTGTTCGAGCGTCATCAAAC-CCCCTCGGGCCGCATCTCCA
GAACGCACATTGCGCCCGCTGGTATTCCGGCGGGCATGCCTGTTCGAGCGTCATCAAAC-CCCCTCGGGCCGCATCTCCA
GAACGCACATTGCGCCTGCCGGTATTCCGGCGGGCATGCCTGTCCGAGCGTCATTAAAAACCCCTCGGGCCCCACCTCTT
GAACGCACATTGCGCCTGCCGGTATTCCGGCGGGCATGCCTGTCCGAGCGTCATTAAAAACCCCTCGGGCCCCACCTCTT
GAACGCACATTGCGCCTGCCGGTATTCCGGCGGGCATGCCTGTCCGAGCGTCATTAAAAACCCCTCGGGCCACACCTCTT
GAACGCACATTGCGCCTGCCGGTATTCCGGCGGGCATGCCTGTCCGAGCGTCATTAAAAACCCCTCGGGCCACACCTCTT
GAACGCACATTGCGCCTGCCGGTATTCCGGCGGGCATGCCTGTCCGAGCGTCATTAAAAACCCCTCGGGCCCCACCTCTT
GAACGCACATTGCGCCTGCCGGTATTCCGGCGGGCATGCCTGTCCGAGCGTCATTAAAAACCCCTCGGGCCCCACCTCTT
GAACGCACATTGCGCCTGCCGGTATTCCGGCGGGCATGCCTGTCCGAGCGTCATTAAAAACCCCTCGGGCCCCACCTCTT
--------------------------------------------------------------------------------
--------------------------------------------------------------------------------


--------------------------------------------------------------------------------
--------------------------------------------------------------------------------
--------------------------------------------------------------------------------
--------------------------------------------------------------------------------
AGC-------------------------------------------------------------------CTGCGTCGGT
-----------------------------------------------------------------GGGAGCAGCGTTGGC
--------------------------------------------------------------------------------
--------------------------------------------------------------------------------
--------------------------------------------------------------------------------
--------------------------------------------------------------------------------
CTC-----------------------------------------------AACGGGGAGGCTTCGCCGCCGGGCGTTGG-
--------------------------------------------------------------------------------
TCTCGCTGTAATGGTGAGATAAATAGTGGGCTTTTACATTGTTTGCTGTAATGGTATCATTGTAAAGGGCCTATGTTGA-
--------------------------------------------------------------------------------
--------------------------------------------------------------------------------
-------GGAAAGCAGTACTAAC-------------------------CTACTGCCGCACCCACAAAGCTCGGTGTTGG-
TCC-----------------------------------------------GGCAGAGCGT-----GGCGCCGGCGTTGG-
--------------------------------------------------------------------------------
CAT-------------------------------------------------CCGTGGACGGGGTCGGCCCGGCGTTGG-
--------------------------------------------------------------------------------
--------------------------------------------------------------------------------
--------------------------------------------------------------------------------
--------------------------------------------------------------------------------
--------------------------------------------------------------------------------
--------------------------------------------------------------------------------
--------------------------------------------------------------------------------
CGC---------------------------------------------------CGGAACGG---GCTCCCGGCGTTGG-
CCCA--------------------------------------------------GGAGGAGC-GCGTGCCCGGTGTTGG-
TCCG--------------------------------------------------GGAGG----GTGGGCCCGGCGTTGG-
--------------------------------------------------------------------------------
CCTT--------------------------------------------CGGGGGGGGAAACCGTACGGCCGGGTGTTGG-
--------------------------------------------------------------------------------
CCG---------------------------------------------------GAGGA------CGGCCCGGCGTTGGT
CCG---------------------------------------------------GAGGA------CGGCCCGGCGTTGGT
CCG---------------------------------------------------GAGGA------CGGCTCGGCGTTGGT
AGCG--------------------------------------------------GA------CGGCCGGGCGGCGTTGG-
AGCG--------------------------------------------------GA------CGGCCGGGCGGCGTTGG-
AGCG--------------------------------------------------GA------CGGCCGGGCGGCGTTGG-
AGCG--------------------------------------------------GA------CGGCCGGGCGGCGTTGG-
AGCG--------------------------------------------------GA------CGGCCGGGCGGCGTTGG-
CAGC--------------------------------------------------GGGAA-----GCGGCCCGGCGTTGG-
CAGC--------------------------------------------------GGGAA-----GCGGCCCGGCGTTGG-
GCG---------------------------------------------------GGGTA-------GGCCCGGCGTTGG-
GCG---------------------------------------------------GGGTA-------GGCCCGGCGTTGG-
GCG---------------------------------------------------GGGTA-------GGCCCGGCGTTGG-
GCG---------------------------------------------------GGGTA-------GGCCCGGCGTTGG-
GCG---------------------------------------------------GGGTA-------GGCCCGGCGTTGG-
GCG---------------------------------------------------GGGTA-------GGCCCGGCGTTGG-
GCG---------------------------------------------------GGGTA-------GGCCCGGCGTTGG-
--------------------------------------------------------------------------------
--------------------------------------------------------------------------------


--------------------------------------------------------------------------------
--------------------------------------------------------------------------------
--------------------------------------------------------------------------------
--------------------------------------------------------------------------------
T---CTTGTTTAAGAGCATT--------------CAAGCTAATTGACGAGTTCCTGGATTAATAGATTGCGTTTTTAACG
A---TATGTC---------------------TCCCATTTCAGATGGACAATGCCCAAATACATTGGAAGTGGTCTATGGC
--------------------------------------------------------------------------------
--------------------------------------------------------------------------------
--------------------------------------------------------------------------------
--------------------------------------------------------------------------------
----GGCACCGCCCGACCCA---------------CGTCGGTCCCGCGGGCCCTCAAATGCAGCGGCGGACGCCC-----
--------------------------------------------------------------------------------
----GGCATTGGGTTTTACT-----------------ACTACTACTCAAGTCTTTAAATTCAGTGGCGTTGACCG-----
--------------------------------------------------------------------------------
--------------------------------------------------------------------------------
----CACGTCGCGCGGCGTCGCCGGGAGCAATCCCGACACCGCCCGCGGTCGCCTAAATACAGAGGCGGAGCTCG-----
---AGCCTGCGGAAGAAGCCC----------CTGCGGCCATCTCTGTGAGCACCCAAATTCAGTGGCGGAAGGCG-----
--------------------------------------------------------------------------------
----GGCACCGCGGGCTGGTTT------------CCTCCAGCCCGCAGGGCCCCCAAATCCAGCGGCGGACGCCT-----
--------------------------------------------------------------------------------
--------------------------------------------------------------------------------
--------------------------------------------------------------------------------
--------------------------------------------------------------------------------
--------------------------------------------------------------------------------
--------------------------------------------------------------------------------
--------------------------------------------------------------------------------
----GGCACCGCGGCAGCCGCC--------TCGCCGGCGGCCACCGCGGGCCCCCAAATGCAGCGGCGGACGAGG-----
----GGCGCCGGCGGACCCA-------------GCGGTTC---CCCCGGGCCCCTAAATGCAGTGGCGGACGCCC-----
----GGCGCCGGCGGACCAA-------------GCTGT----CCCCCGGGCCCCCAAATCGAGTGGCGGACGCCC-----
--------------------------------------------------------------------------------
----GACACCGCCGGACCCT--------------CCAACGGTCCCGCGGGCCCCAAAATCGAGTGGCGGACGCCC-----
--------------------------------------------------------------------------------
GCTCCGCGCCGGAAGACCCCC----------TCGCGGGTCGAGCCGCGGGCGCCCAAATGCAGAGGCGGACGCAC-----
GCTCCGCGCCGGAAGACCCCC----------TCGCGGGTCGAGCCGCGGGCGCCCAAATGCAGAGGCGGACGCAC-----
GCTCCGCGCCGGAAGACCCCC----------TCGCGGGTCGAGCCGCGGGCGCCCAAATGCAGAGGCGGACGCAC-----
------CACCCGCGGCCCCT--------------TACCCGGGGCCGCAGGAGCCCAAATGCATCGGCGGAAGTCGACGCC
------CACCCGCGGCCCCT--------------TACCCGGGGCCGCAGGAGCCCAAATGCATCGGCGGAAGTCGACGCC
------CACCCGCGGCCCCT--------------TACCCGGGGCCGCAGGAGCCCAAATGCATCGGCGGAAGTCGACGCC
------CACCCGCGGCCCCT--------------TACCCGGGGCCGCAGGAGCCCAAATGCATCGGCGGAAGTCGACGCC
------CACCCGCGGCCCCT--------------TACCCGGGGCCGCAGGAGCCCAAATGCATCGGCGGAAGTCGACGCC
----AGCGACGCGGGACCCC------------TGATGAAGGACCCGCGCGCCCCCAAATCGAGTGGCGGACGCCC-----
----AGCGACGCGGGACCCC------------TGATGAAGGACCCGCGCGCCCCCAAATCGAGTGGCGGACGCCC-----
----GGCGCCGGCGGACCTC-----------------GCGGTCTCCCGGGCCCTCAAATCCAGCGGCGGACGCCTC--CA
----GGCGCCGGCGGACCTC-----------------GCGGTCTCCCGGGCCCTCAAATCCAGCGGCGGACGCCTC--CA
----GGCACCGGCGGACCTC-----------------GCGGTCTCCCGGGCCCTCAAATTCAGCGGCGGACGCCTC--CA
----GGCACCGGCGGACCTC-----------------GCGGTCTCCCGGGCCCTCAAATTCAGCGGCGGACGCCTC--CA
----GGCGCCGGCGGACCTC-----------------GCGGTCTCCCGGGCCCTCAAATCCAGCGGCGGACGCCTC--CA
----GGCGCCGGCGGACCTC-----------------GCGGTCTCCCGGGCCCTCAAATCCAGCGGCGGACGCCTG--CA
----GGCGCCGGCGGACCTC-----------------GCGGTCTCCCGGGCCCTCAAATCCAGCGGCGGACGCCTC--CA
--------------------------------------------------------------------------------
--------------------------------------------------------------------------------


--------------------------------------------------------------------------------
--------------------------------------------------------------------------------
--------------------------------------------------------------------------------
--------------------------------------------------------------------------------
TCCTACTCCCCGGCGTAGTAAGATTCTTTGAAGTAAAAAATCATCGTTTGGGCGAGTAAAGGAGTGCCTAAACGCCCCGC
TCATATTCCCCGGCGCAGTAACATATGTCGCCTGGG-------------GTAAATATGAAGAT-------CTGGCCCCCT
--------------------------------------------------------------------------------
--------------------------------------------------------------------------------
--------------------------------------------------------------------------------
--------------------------------------------------------------------------------
TCGAGCCCCCCAGCGCAGTAGCTTTGCCCTCGCTGA-------------CGGTGGCCGTGAGCT------GTCCCTAGCC
--------------------------------------------------------------------------------
-TCCGTTTCCCAGTATAGCGATGCTTTTACTGAGAAT---------CGTATAGGATTAAAAGTA----------------
--------------------------------------------------------------------------------
--------------------------------------------------------------------------------
CCACGCCCCCTAGCGTAGTAATTATTGCCTCGCTAT-------------GGGTGGATGGCGGC-------GTCCCGGCCA
CGAGGCGTCCCGGCGTAGTAACTAGCAACAGCTGC--------------CGCCGTGGTCCCGCG------TGTCCCACCA
--------------------------------------------------------------------------------
CCTGGCCACCCAGCGCAGTATAATCGCTATCGCTGA--------------GGTGCACGGGGGGC------TGCCCTGCCT
--------------------------------------------------------------------------------
--------------------------------------------------------------------------------
--------------------------------------------------------------------------------
--------------------------------------------------------------------------------
--------------------------------------------------------------------------------
--------------------------------------------------------------------------------
--------------------------------------------------------------------------------
CCCGCACCCCCGGCGCAGTAGTACCACTCTCGCCG--------------CGCGGGACGGGCGCC------GGACCGGCCA
CCGAGCCTCCCAGCGCAGTAGCTTCGGTCTCGCTGA-------------CGGTGGACGGGAGCG------GACCC----G
CCGAGCCTCCCAGCGCAGTAGCTTCGGTCTCGCTGA-------------CGGTGGACGGGAGCG------GACCCC---G
--------------------------------------------------------------------------------
CCGAGCCTCCCAGCGCAGTAGCTTCGGTCTCGCTGA-------------CGGTGGACGGGAGCG------GTGCCTGCCT
--------------------------------------------------------------------------------
CCGAGCCCCCCAGCGCAGTACAACTGTCTTCGCTGA-------------CGGCGGACGGGAGCG------GCACCACAG-
CCGAGCCCCCCAGCGCAGTACAACTGTCTTCGCTGA-------------CGGCGGACGGGAGCG------GCACCACAG-
CCGAGCCCCCCAGCGCAGTACAACTGTCTTCGCTGA-------------CGGCGGACGGGAGCG------GTACCACAGC
TCCCCCTGCCCGGCGCAGCAGCTCTTCGCCTGGGCT-------------CTCCGGGGGACGGC-------GGACCGCCCC
TCCCCCTGCCCGGCGCAGCAGCTCTTCGCCTGGGCT-------------CTCCGGGGGACGGC-------GGACCGCCCC
TCCCCCTGCCCGGCGCAGCAGCTCTTCGCCTGGGCT-------------CTCCGGGGGACGGC-------GGACCGCCCC
TCCCCCTGCCCGGCGCAGCAGCTCTTCGCCTGGGCT-------------CTCCGGGGGACGGC-------GGACCGCCCC
TCCCCCTGCCCGGCGCAGCAGCTCTTCGCCTGGGCT-------------CTCCGGGGGACGGC-------GGACCGCCCC
CCGAGCCTCCCAGCGCAGTAGCTTCGGTCTCGCTGA-------------CGGTGGACGGGAGTG------GCCCTT--GC
CCGAGCCTCCCAGCGCAGTAGCTTCGGTCTCGCTGA-------------CGGTGGACGGGAGTG------GCCCTT--GC
CCGAGCCTCCCAGCGCAGTAACTC---ACTCGCTGA-------------CGGAGCGCCAGAGGA------GCGCCC--CG
CCGAGCCTCCCAGCGCAGTAACTC---ACTCGCTGA-------------CGGAGCGCCAGAGGA------GCGCCC--CG
CCGAGCCTCCCAGCGCAGTAACTC---ACTCGCTGA-------------CGGAGAGCCAGCGGA------GCGCCC-TCG
CCGAGCCTCCCAGCGCAGTAACTC---ACTCGCTGA-------------CGGAGAGCCAGCGGA------GCGCCC-TCG
CCGAGCCTCCCAGCGCAGTAACTC---ACTCGCTGA-------------CGGAGCGCCAGAGGA------GCGCCC--CG
CCGAGCCTCCCAGCGCAGTAACTC---ACTCGCTGA-------------CGGAGCGCCAGAGGA------GCGCCC--CG
CCGAGCCTCCCAGCGCAGTAACTC---ACTCGCTGA-------------CGGAGCGCCAGAGGAGGC---GCCCTC--CG
--------------------------------------------------------------------------------
--------------------------------------------------------------------------------


--------------------------------------------------------------------------------
--------------------------------------------------------------------------------
--------------------------------------------------------------------------------
--------------------------------------------------------------------------------
GCGATTAAGCGGAAAAAAAAGTATAG----------CATTCGTTGCAAATTTTTGTCGGCCTCGGATCGGGCAGGGTTAC
GCTAGTGTGCAGAAATCTATTAAA-----------------------------GGTCGGCCTCGGATCGAGTAGGGCTAC
--------------------------------------------------------------------------------
--------------------------------------------------------------------------------
--------------------------------------------------------------------------------
--------------------------------------------------------------------------------
-CCCCCAGCGGAAGCCCCTAGCCGGGCTGACGCGACCCCCCTCATCAAGT------------------------------
--------------------------------------------------------------------------------
-CTAAAAAAAAAAAAAATCTATATAT------------------------ATTAT-------------------------
--------------------------------------------------------------------------------
--------------------------------------------------------------------------------
GTTAACTTTACGAGGTTTTAGTTG---------------------------CTTC-------------------------
GCCGCAAAACATTACTTTAATTCAA---------------------------TGN-------------------------
--------------------------------------------------------------------------------
ACCGCCTAGCGGCACACACAACGT--------------------------------------------------------
--------------------------------------------------------------------------------
--------------------------------------------------------------------------------
--------------------------------------------------------------------------------
--------------------------------------------------------------------------------
--------------------------------------------------------------------------------
--------------------------------------------------------------------------------
--------------------------------------------------------------------------------
CCCCCACAGCACAACGCGAAACCAA----------------------------GC-------------------------
CCTCGCAAAGCAAGCTTTTTTTCACAAGAG-----------------------TTTTGACCTCGGATCAGGTAGGACTAC
CCTTGCAAACCAAAACTTCT----CAAGAG------------------------TTTGACCTCGGATCAGGTAGGACTAC
--------------------------------------------------------------------------------
-CGCTCGTGGAAAAGCCTCCGGGC--CTACCACGAACCCCCCCAACAA-----GT-------------------------
--------------------------------------------------------------------------------
-CCCCCAACCACACTTC------------------------------------TT-------------------------
-CCCCCAACCACACTTC------------------------------------TT-------------------------
CCCCCCAACCACACTTC------------------------------------TT-------------------------
GCGAGCGCGGAGAAGACGACACGAAG-----------------------------TCGGCCTCGGATCGGGTAGGGCTAC
GCGAGCGCGGAGAAGACGACACGAAG-----------------------------TCGGCCTCGGATCGGGTAGGGCTAC
GCGAGCGCGGAGAAGACGACACGAAG-----------------------------TCGGCCTCGGATCGGGTAGGGCTAC
GCGAGCGCGGAGAAGACGACACGAAG-----------------------------TCGGCCTCGGATCGGGTAGGGCTAC
GCGAGCGCGGAGAAGACGACACGAAG-----------------------------TCGGCCTCGGATCGGGTAGGGCTAC
CTCCATAAAATCACCTT---------GAG-------------------------TTTGACCTCGGATCAGGTAGGACTAC
CTCCATAAAATCACCTT---------GAG-------------------------TTTGACCTCGGATCAGGTAGGACTAC
CCTCGATGACACT-CACGA----------------------------------GT-------------------------
CCTCGATGACACT-CACGA----------------------------------GT-------------------------
CCTCGAAGACACTGCACGA----------------------------------GT-------------------------
CCTCGAAGACACT-CACGA----------------------------------GT-------------------------
CCTCGATGACACT-CACGA----------------------------------GT-------------------------
CCTCGATGATACT-CACGA----------------------------------GT-------------------------
CCTCGATGACACT-CACGA----------------------------------GT-------------------------
-------------------------------------------------------TTGACCTCGGATCAGGTAGGACTAC
-------------------------------------------------------TTGACCTCGGATCAGGTAGGACTAC


------------------------------------------------------------AACGGCGAGTGAAGCGGCAA
---CTGAACTTAAGCATATCAATAAGCGGAGGAAAAGAAACCAACAGGGATTGCCCCAGTAACGGCGAGTGAAGCGGCAA
--------------------------------------------------------------------------------
--------------------------------------------------------------------------------
CCGCTGAACTTAAGCATATCAGTAAGCGGAGGAAAAGAAACCAACAGGGATTGCCTCAGTAGCGGCGAGCGAAGCGGCAA
CCGCTGAACTTAAGCATATCAGTAAGCGGAGGAAAAGAAACCAACAGGGATTGCCCCAGTAGCGGCGAGCGAAGCGGCAT
------GACTTAAGCATATCAATAAGCGGAGGAAAAGAAACCAACAGGGATTGCCTCAGTAGCGGCGAGCGAAGCGGCAA
-----------AAGCATATCAATAAGCGGAGGAAAAGAAACCAACAGGGAT-GCCCCAGTAACGGCGAGTGAAGCGGCAA
---------------------------------------------------------AGTAACGGCGAGTGAAGCGGCAA
--------------------------------------------------------------CGGCGAGTGAAGCGGCAN
--------CTTAAGCATATCAATAAGCGGAGGAAAAGAAACCAACAGGGATTGCCTCAGTAACGGCGAGTGAAGCGGCAA
----------------TATCAATAAGCGGAGGAAAAGAAACCAACAGGGATTGCCTCAGTAACGGCGAGTGAAGCGGCAA
----------------TATCAATAAGCGGAGGAAAAGAAACCAACAGGGATTGCCTCAGTAACGGCGAGTGAAGCGGCAA
------------------------------------------------------------------GAGTGAAGCGGCAA
--------------------------------------------------------------------------------
----------------TATCAATAAGCGGAGGAAAAGAAACCAACAGGGATTGCCCTAGTAACTGCGAGTGAAGCGGCAA
----------TAAGCATATCAATAAGCGGAGGAAAAGAAACCAACAGGGATTGCCTCAGTAGCGGCGAGCGAAGCGGCAA
--------------------------------------------------------------------------------
-------------------------CGGAGGAAATGACAACCAACAGGGATTGCCCCAGTAACGGCGAGTGAAGCGGCAA
-------------------------------------------ACAGGGATTGCCCCAGTAACGGCGAGTGAAGCGGCAA
----------------------TTATAGCGGAGGAAAGAACCAACAGGGATTGCCCCAGTAACGGCGAGTGAAGCGGCAA
----------------TATCAATAAGCGGAGGAAAAGAAACCAACAGGGATTGCCCCAGTAACGGCGAGTGAAGCGGCAA
-----------AAGCATATCAATAAGCGGAGGAAAAGAAACCAACAGGGATTGCCCCAGTAACGGCGAGTGAAGCGGCAA
-------------------------------------------------ATTGCCCCAGTAACGGCGAGTGAAGCGGCAA
----------------TATCAATAAGCGGAGGAAAAGAAACCAACAGGGATTGCCCCAGTAACGGCGAGTGAAGCGGCAA
--------------------------------------------------------------------------------
----------------------------------------------------GCCTCAGTAACGGCGAGTGAAGCGGCAA
CCGCTGAACTTAAGCATATCATA---------------------CAGGGATTGCCCCAGTAACGGCGAGTGAAGCGGCAA
CCGCTGAACTTAAGCATATCATA---------------------CAGGGATTGCCCCAGTAACGGCGAGTGAAGCGGCAA
----------------TATCAATAAGCGGAGGAAAAGAAACCAACAGGGATTGCCTTAGTAACGGCGAGTGAAGCGGCAA
-----------------ATCAATAAGCGGAGGAAAAGAAACCAACAGGGATTGCCTCAGTAACGGCGAGTGAAGCGGCAA
----------TAAGCATATCAATAAGCGGAGGAAAAGAAACCAACAGGGATTGCCCCAGTAACGGCGAGTGAAGCGGCAG
----------------TATCAATAAGCGGAGGAAAAGAAACCAACAGGGATTGCCTCAGTAACGGCGAGTGAAGCGGCAA
--------------------------------------AACCAACAGGGATTGCCTCAGTAACGGCGAGTGAAGCGGCAA
----------------------------------------------------------------GCGAGTGAAGCGGCAA
CCGCTGAACTTAAGCATATCAGTAAGCGGAGGAAAAGAAACCAACAGGGATTGCCCCAGTAGCGGCGAGCGAAGCGGCAA
CCGCTGAACTTAAGCATATCAGTAAGCGGAGGAAAAGAAACCAACAGGGATTGCCCCAGTAGCGGCGAGCGAAGCGGCAA
CCGCTGAACTTAAGCATATCAGTAAGCGGAGGAAAAGAAACCAACAGGGATTGCCCCAGTAGCGGCGAGCGAAGCGGCAA
CCGCTGAACTTAAGCATATCAGTAAGCGGAGGAAAAGAAACCAACAGGGATTGCCCCAGTAGCGGCGAGCGAAGCGGCAA
CCGCTGAACTTAAGCATATCAGTAAGCGGAGGAAAAGAAACCAACAGGGATTGCCCCAGTAGCGGCGAGCGAAGCGGCAA
CCGCTGAACTTAAGCATATCAATAAGCGGAGGAAAAGAAACCAACAGGGATTGCCTTAGTAACGGCGAGTGAAGCGGCAA
CCGCTGAACTTAAGCATATCAATAAGCGGAGGAAAAGAAACCAACAGGGATTGCCTTAGTAACGGCGAGTGAAGCGGCAA
---------------------------------------------------------------------TGAAGCGGCAA
-------------GCATATCAATAAGCGGAGGAAAAGAAACCAACAGGGATTGCCTCAGTAACGGCGAGTGAAGCGGCAA
-----------------------------------------------------CCTCAGTAACGGCGAGTGAAGCGGCAA
-------------------------------------------------------------------AGTGAAGCGGCAA
------------------------------------------------------CTCAGTAACGGCGAGTGAAGCGGCAA
-------------------------------------------------------TCAGTAACGGCGAGTGAAGCGGCAA
------------------------------------------------------------------------AGCGGCAA
CCGCTGAACTTAAGCATATCAATAAGCGGAGGAAAAGAAACCAACAGGGATTGCCCCAGTAACGGCGAGTGAAGCGGCAA
CCGCTGAACTTAAGCATATCAATAAGCGGAGGAAAAGAAACCAACAGGGATTGCCCCAGTAACGGCGAGTGAAGCGGCAA


CAGCTCAGATTTGAAATCCGGTCC----TT-------GGACCCGAGTTGTAATCTGTAGGGGTAGCTTCGGGCGC-GG--
CAGCTTAGATTTGAAATCTGGCCC----TT-------GGGCCCGAGTTGTAATCTGCAGGGGAAGCTTCGGGCGC-GG--
--------------------------------------------------------------------------------
--------------------------------------------------------------------------------
CAGCCCAAATTTGAAATCTGGCATCGCCTTTGTGGTGAAGTCCGAGTTGTAGCTTGGAGAGGATGTCCCGGGCGA-CG--
CAGCCCAAATTTGAAATCTGGTTCCG--TTCT---TGGATCCCGAGTTGTAATTTGGAGAGGACGTCCCGGGCAA-AG--
GAGCTCAAATTTGAAATCTGGCCC----CT-------GGGCCCGAGTTGTAATTTGCAGAGGATGCTCCCGGCGA-CG--
CAGCTCAAATTTGAAATCTGGCT-----TC--------GGCCCGAGTTGTAATTTGCAGAGGGTGCTTCTGGAGA-TG--
CAGCTCAANTTTGAAATCTGGCC-----TC--------GGCCCGAGTTGTAATTTGCAGAGGATGCTTCTGGCAA-CG--
CAGCTCAAATTTGAAATCTGGCC-----TC--------GGCCCGAGTTGTAATTTGCAGAGGATGCTTCTGGCAA-CG--
CAGCTCAAATTTGAAATCTGGCC-----TC--------GGCCCGAGTTGTAATTTGCAGAGGATGCTTCTGGCAA-CG--
CAGCTCAAATTTGAAATCTGGCC-----TC--------GGCCCGAGTTGTAATTTGCAGAGGATGCTTCTGGCAA-CG--
CAGCCCAAATTTGAAATCTGGCTT----TC-------GGGCCCGAGTTGTAATTTGGAGAGGATGCCTATGGTAA-AG--
CAGCCCAAATTTGAAACCTGGCTC----TA-------GGGCCCGAGTTGTAATTTGGAGAGGTCNCCCACGGCGA-AG--
--------------------------------------------------------------------------------
CAGCTCAAATTTGAAATCTGGCT-----TC--------GGCCCGAGTTGTAATTTGTAGAGGATGTATCTGGCAA-AG--
AAGCTCAAATTTGAAATCTGGCT-----TC--------GGCCCGAGTTGTAATTTGCAGAGG-TCACTCCCGGAAACG--
--------------------------------------------------------------------------------
CAGCTCAAATTTGAAATCCGGCC-----TTGC------GGCCCGAGTTGTAATTTGCAGAGGATGCTTTTGGCGA-CG--
CAGCTCAAATTTGAAATCTGGCC-----TTTTC------GCCCTACTTGTTATTTGTTGAGGATGCTTCTGGCGA-CGTC
CAGCTCAAATTTGAAATCTGGCC-----TC--------GGCCCGAGTTGTAATTTGTAGAGGATGCTTCTGGCGA-CG--
CAGCTCAAATTTGAAATCCGGCC-----TC--------GGCCTGAGTTGTAATTTGCAGAGGATGCTTCGGGCGA-CG--
CAGCTCAAATTTGAAATCTGGC------TC--------GGCCCGAGTTGTAATCTGCAGAGGAGCCTTCGGACGG-CGG-
CAGCTCAAATTTGAAATCTGGCC-----TC--------GGCCCGAGTTGTAATTTGCAGAGGACGCTTCTGGCGA-CG--
CAGCTCAAATTTGAAATCTGGCT-----TC--------GGCCCGAGTTGTAGTTTGTAGAGGAAGCTTCGGGCAA-CG--
--------------------------------------GGCCCGAGTTGTAATTTGTAGAGGATGCTTCTGGCGA-CG--
GAGCTCAAATTTGGAATCTGGCT-----TC--------GGCCCGAGTTGTAATTTGTAGAGGATGCTTCTGGCGA-CG--
CAGCTCAAATTTGAAATCTGGCC-----TC--------GGCCCGAGTTGTAATTTGCAGAGGATGCTTCTGGCGA-CG--
CAGCTCAAATTTGAAATCTGGCC-----TC--------GGCCCGAGTTGTAATTTGCAGAGGATGCTTCTGGCGA-CG--
CAGCTCAAATTTGAAATCTGGCC-----TA--------GGCCCGAGTTGTAATTTGCAGAGGAAGCTTCTGGCGA-CG--
CAGCTCAAATTTGAAATCTGGCT-----TC--------GGCCCGAGTTGTAATTTGTAGAGGATGCTTCTGGCGA-CG--
CAGCCCAGATTTGAAATCCGGCT-----TC--------GGCCCGAGTTGTAATCTGCAGAGGATGCTTCGGGGCG-GG--
CAGCTCAAATTTGAAATCTGGCT-----TC--------GGCCCGAGTTGTACTTTGTAGAGGATGCTTCTGGCGA-CG--
CAGCTCAAATTTGAAATCTGGCT-----TC--------GGCCCGAGTTGTACTTTGTAGAGGATGCTTCTGGCGA-CG--
CAGCTCAAATTTGAAATCTGGCT-----TC--------GGCCCGAGTTGTAACAAGTAGAGGATGCTTCTGGCGA-CG--
CAGCCCAAATTTGAAATCTGGCTCCC--TCC----GGGGGCCCGAGTTGTAGTTTGGAGAGGACGTCCCGGGCGA-CG--
CAGCCCAAATTTGAAATCTGGCTCCC--TCC----GGGGGCCCGAGTTGTAGTTTGGAGAGGACGTCCCGGGCGA-CG--
CAGCCCAAATTTGAAATCTGGCTCCC--TCC----GGGGGCCCGAGTTGTAGTTTGGAGAGGACGTCCCGGGCGA-CG--
CAGCCCAAATTTGAAATCTGGCTCCC--TCC----GGGGGCCCGAGTTGTAGTTTGGAGAGGACGTCCCGGGCGA-CG--
CAGCCCAAATTTGAAATCTGGCTCCC--TCC----GGGGGCCCGAGTTGTAGTTTGGAGAGGACGTCCCGGGCGA-CG--
CAGCTCAAATTTGAAATCTGGCC-----TC--------GGCCCGAGTTGTAATTTGTAGAGGATGCTTCTGGCGA-CG--
CAGCTCAAATTTGAAATCTGGCC-----TC--------GGCCCGAGTTGTAATTTGTAGAGGATGCTTCTGGCGA-CG--
CAGCTCAAATTTGAAATCTGGCC-----TC--------GGCCCGAGTTGTAATTTGCAGAGGATGCTTCCGGCGA-CG--
CAGCTCAAATTTGAAATCTGGCC-----TC--------GGCCCGAGTTGTAATTTGCAGAGGATGCTTCCGGCGA-CG--
CAGCTCAAATTTGAAATCTGGCC-----TC--------GGCCCGAGTTGTAATTTGCAGAGGATGCTTCCGGCGA-CG--
CAGCTCAAATTTGAAATCTGGCC-----TC--------GGCCCGAGTTGTAATTTGCAGAGGATGCTTCCGGCGA-CG--
CAGCTCAAATTTGAAATCTGGCC-----TC--------GGCCCGAGTTGTAATTTGCAGAGGATGCTTCCGGCGA-CG--
CAGCTCAAATTTGAAATCTGGCC-----TC--------GGCCCGAGTTGTAATTTGCAGAGGATGCTTCCGGCGA-CG--
CAGCTCAAATTTGAAATCTGGCC-----TC--------GGCCCGAGTTGTAATTTGCAGAGGATGCTTCCGGCGA-CG--
CAGCCCAAATTTGAAATCTGGCCGCC--TCG----GGCGGCCCGAGTTGTAATTTGGAGAGGATGCTTCTGGCGGTCG--
CAGCCCAAATTTGAAATCTGGCCGCC--TCG----GGCGGCCCGAGTTGTAATTTGGAGAGGATGCTTCTGGCGGTCG--


CGTC--TTCTGA-GTCCCC-TGGAA-CGGGGCGCCATAGAGGGTGAGAGCCCCGTAC-GGTCGA-CCGCTAAG-CCT-AT
CGTC--TTCTGA-GTCCCC-TGGAA-CGGGGCGCCAGAGAGGGTGAGAGCCCCGTAC-GGTCGA-CCGCCCAG-CCC-AT
--------------------------------------------------------------------------------
--------------------------------------------------------------------------------
CGCT--GGCCGA-GTTTCC-TGGAA-CGGAACGCTGTAAAGGGTGAAAGCCCCGTGC-GGCTTTAGTGCTTAG-CCTAAT
CGCC--GGCCAA-GTCCCC-TGGAA-TGGGGCGCCGTAGAGGGTGAGAGCCCCGTTC-GGCTGG-TGGTCGAG-CCTAAT
CGCC--TGCCGAAGTCCCC-TGGAA-CGGGGCGCCGCAGAGGGTGAGAGCCCCGTGC-GGCGGG-ACGCCGAG-CCG-TA
CGCC--GTCCGA-GTCCCC-TGGAA-CGGGGCGCCGGAGAGGGTGAGAGCCCCGTAC-GGACGG-ATGCTGAA-CCT-GC
TGCC--TTCCGA-GTCCCC-TGGAA-CGGGGCGCCGGAGAGGGTGAGAGCCCCGTAC-GGTTGG-ACGCCGCG-CCT-AT
TGCC--TTCCGA-GTCCCC-TGGAA-CGGGGCGCCGGAGAGGGTGAGAGCCCCGTAC-GGTTGG-ACGCCGCG-CCT-GT
TGCC--TTCCGA-GTCCCC-TGGAA-CGGGGCGCCGGAGAGGGTGAGAGCCCCGTAC-GGTTGG-ACGCCGCG-CCT-GT
TGCC--TTCCGA-GTCCCC-TGGAA-CGGGGCGCCGGAGAGGGTGAGAGCCCCGTAC-GGTTGG-ACGCCGCG-CCT-GT
CGGC--TGGCATAGTCCCC-TGGAA-CGGGGTGCCATAGAGGGTGAGAGCCCCGTAT-GTCCGG-CTGCAGCG-CCT-AT
CGCC--TGCCGA-GT-CCC-TGGAA-CGGGGCGCCGTATAGGGTGAGAGCCCCGTGC-GGCGGG-ACGCCCAG-CCT-AT
--------------------------------------------------------------------------------
TGCC--TTCCGA-GTCCCC-TGGAA-CGGGGCGCCGGAGAGGGTGAGAGCCCCGTAC-GGTTGG-ACGCCTAG-CCT-GT
TGCC--CGCCGAAGTCCCC-TGGAA-CGGGGCGCCGCAGAGGGTGAGAGCCCCGTGC-GGTGGG-ATGCCGAT-CCG-CA
--------------------------------------------------------------------------------
TGCC--CTCCGA-GTCCCC-TGGAA-CGGGGCGCCGGAGAGGGTGAGAGCCCCGTAC-GGTGGG-ACACCTAG-CCT-AT
TGCC--TTCCGA-GTCCCC--GGAA-CGGGCCGCCGGAGAGGGAGAGAGCCCCGCCC-GGTGGG-ACACCTAC-CCT-AT
TTCC--TTCCGA-GTCCCC-TGGAA-CGGGGCGCCGTAGAGGGTGAGAGCCCCGTAC-GGTTGG-ATACCTAG-CCT-CT
TTCC--TTCCGA-GTCCCC-TGGAA-CGGGGCGCCACAGAGGGTGAGAGCCCCGTAC-TGTCGG-AANCCTAG-CCC-GT
TCCAGCCGCGGA-GTTCGT-TGGAA-CTCGGCACCGGAGAGGGTGAGAGCCCCGTGCACGGCGG---GCGGAG-CCC-GA
CGCC--TTCCGA-GTCCCC-TGGAA-CGGGGCGCCGGAGAGGGTGAGAGCCCCGTAC-GGTCGG-ACGCCGAG-CCT-GT
CGCC--TTCTGA-GTCCCC-TGGAA-CGGGGCGCCGGAGAGGGTGAGAGCCCCGTAC-GGTTGG-ACGCCGCG-CCC-AT
TGCC--TTCCGA-GTCCCC-TGGAA-CGGGGCGCCGGAGAGGGTGAGAGCCCCGTAC-GGTTGG-ACGCCGAG-CCT-CT
CGCC--TTCCGA-GTCCCC-TGGAA-CGGGGCGCCGGAGAGGGTGAGAGCCCCGTAC-GGTCGG-ACGCCGAG-CCT-CC
TGCC--TTCCGA-GTCCCC-TGGAA-CGGGGCGCCACAGAGGGTGAGAGCCCCGTAC-GGTTGG-ATGCCGAG-CCT-GT
TGCC--TTCCGA-GTCCCC-TGGAA-CGGGGCGCCGGAGAGGGTGAGAGCCCCGTAC-GGTTGG-ACGCCGAG-CCT-GT
TGCC--TTCCGA-GTCCCCCTGGAAACGGGGCGCCGGAGAGGGTGAGAGCCCCGTAC-GGTTGG-ACGCCTAG-CCT-GT
TGCC--TTCCGA-GTCCCC-TGGAA-CGGGGCGCCGGAGAGGGTGAGAGCCCCGTAC-GGTTGG-ACGCCGAG-CCT-GT
CGTCC-CTCCGA-GTCCCC-TGGAA-CGGGGCGCCAGAGAGGGTGACAGCCCCGTAC-GGCCGG-ACGTGCCGCCCC-GC
CGCC--TTCCGA-GTCCCC-TGGAA-CGGGGCGCCGAAGAGGGTGAGAGCCCCGTAC-GGTTGG-ACGCCGAG-CCT-GT
CGCC--TTCCGA-GTCCCC-TGGAA-CGGGGCGCCGAAGAGGGTGAGAGCCCCGTAC-GGTTGG-ACGCCGAG-CCT-GT
TGCC--TTCCGA-GTCCCC-TGGAA-CGGGGCGCCGAAGAGGGTGAGAGCCCCGTAC-GGTTGG-ACGCCGAG-CCT-CT
CGCC--GGCCGA-GTCCCC-TGGAA-CGGGGCGCCGCAGAGGGTGAGAGCCCCGTGC-GGCCGG-TCGCCGAGCCCA-CC
CGCC--GGCCGA-GTCCCC-TGGAA-CGGGGCGCCGCAGAGGGTGAGAGCCCCGTGC-GGCCGG-TCGCCGAGCCCA-CC
CGCC--GGCCGA-GTCCCC-TGGAA-CGGGGCGCCGCAGAGGGTGAGAGCCCCGTGC-GGCCGG-TCGCCGAGCCCA-CC
CGCC--GGCCGA-GTCCCC-TGGAA-CGGGGCGCCGCAGAGGGTGAGAGCCCCGTGC-GGCCGG-TCGCCGAGCCCA-CC
CGCC--GGCCGA-GTCCCC-TGGAA-CGGGGCGCCGCAGAGGGTGAGAGCCCCGTGC-GGCCGG-TCGCCGAGCCCA-CC
CGCC--TTCCGA-GTCCCC-TGGAA-CGGGGCGCCGGAGAGGGTGAGAGCCCCGTAC-GGTTGG-ACGCCTAG-CCT-GT
CGCC--TTCCGA-GTCCCC-TGGAA-CGGGGCGCCGGAGAGGGTGAGAGCCCCGTAC-GGTTGG-ACGCCTAG-CCT-GT
TGCC--TTCCGA-GTCCCC-TGGAA-CGGGGCGCCTGAGAGGGTGAGAGCCCCGTAC-GGTTGG-ACGCCGAG-CCT-GT
TGCC--TTCCGA-GTCCCC-TGGAA-CGGGGCGCCTGAGAGGGTGAGAGCCCCGTAC-GGTTGG-ACGCCGAG-CCT-GT
TGCC--TTCCGA-GTCCCC-TGGAA-CGGGGCGCCTGAGAGGGTGAGAGCCCCGTAC-GGCTGG-ACGCCGAG-CCT-GT
TGCC--TTCCGA-GTCCCC-TGGAA-CGGGGCGCCTGAGAGGGTGAGAGCCCCGTAC-GGCTGG-ACGCCGAG-CCT-GT
TGCC--TTCCGA-GTCCCC-TGGAA-CGGGGCGCCTGAGAGGGTGAGAGCCCCGTAC-GGTTGG-ACGCCGAG-CCT-GT
TGCC--TTCCGA-GTCCCC-TGGAA-CGGGGCGCCTGAGAGGGTGAGAGCCCCGTAC-GGTTGG-ACGCCGAG-CCT-GT
TGCC--TTCCGA-GTCCCC-TGGAA-CGGGGCGCCTGAGAGGGTGAGAGCCCCGTAC-GGTTGG-ACGCCGAG-CCT-GT
TGCCC-CCCCGA-GTCCCC-TGGAA-CGGGGCGCCTGAGAGGGTGAGAGCCCCGTCG-GCCGGG-GCGCGGCCGCCT-CT
TGCCC-CCCCGA-GTCCCC-TGGAA-CGGGGCGCCTGAGAGGGTGAGAGCCCCGTCG-GCCGGG-GCGCGACCGCCT-CT


GTGAAGCTCATCCGACG-AGTCGAGT-AGTTTGGGAATGCTGCTCAAAATGGGAGGTAAATTTCTTCTAAAGCTAAATAC
GTGAAGCTCCTCCGACG-AGTCGAGT-AGTTTGGGAATGCTGCTCTAAATGGGAGGTAAATTTCTTCTAAAGCTAAATAC
--------------------------------------------------------------------------------
------------------AGTCGAGT-ATTTTGGGAATGCTGCTCAAA-CGGGAGGTAAATTCCTTCTAAGGCTAAATAC
TTGGGGCTCCTTCGAAG-AGTCGGGT-AGCTTGGGAATGCTGCCCTAAGCGGGAGGTAAATTTCTTCTAAGGCTAAATAT
GTGGGGCTCCTTCAAAG-AGTCGGGT-AGCTTGGGAATGCTGCCCTAAGTGGGAGGTAAATTCCTTCTAAGGCTAAATAT
GTGGAGCTCCCTCGAAG-AGTCGAGC-AGTTTGGGAATGCTGCTCTAAGCGGGAGGTACATTCCTTCTAAAGCTAAATAC
GTGAAGCCCCTTCGACG-AGTCGAGT-AGTTTGGGAATGCTGCTCTAAGCGGGAGGTAAATTCCTTCTAAAGCTAAATAC
GTGAAGCTCCTTCGACG-AGTCGAGT-AGTTTGGGAATGCTGCTCTAAGCGGGAGGTAAATTCCTTCTAAAGCTAAATAC
GTGAAGCTCCTTCGACG-AGTCGAGT-AGTTTGGGAATGCTGCTCTAAGCGGGAGGTAAATTCCTTCTAAAGCTAAATAC
GTGAAGCTCCTTCGACG-AGTCGAGT-AGTTTGGGAATGCTGCTCTAAGCGGGAGGTAAATTCCTTCTAAAGCTAAATAC
GTGAAGCTCCTTCGACG-AGTCGAGT-AGTTTGGGAATGCTGCTCTAAGCGGGAGGTAAATTCCTTCTAAAGCTAAATAC
GCTAGGCTTCCTCAAAG-AGTCGAGT-AGTTTGGGAATGCTGCTCTAAGTGGGAGGTATATTCCTTCTAAGGCTAAATAT
GCGTGGGGCCTTCGAAG-AGTCGAGT-AGCTTGGGAATGCTGCTCTAAACGGGAGGTATATTCCTTCTAAGGCTAAATAC
--------------------------------------------------------------------------------
GTGATGCTCCTTCAAAG-AGTCGAGT-AGTTTGGGAATGCTGCTCTAAGCGGGAGGTAAATTCCTTCTAAAGCTAAATAT
GTGGAGGTCCTTCGAAG-AGTCGAGT-AGTTTGGGAATGCTGCTCTAAGTGGGAGGTAAATTCCTTCTAAAGCTAAATAC
--------------------------------------------------------------------------------
GTGAAGCTCCTTCGACG-AGTCGAGT-AGTTTGGGAATGCTGCTCTAAGCGGGAGGTAAATTCCTTCTAAAGCTAAATAC
GTGAAGCTCCTTCCACC-AGTCGAGT-AGTTTGGGAATGCTGCTCTAACTGGGAGGGAAATTCCTCCTAACTCTAAATAC
GTGAAGCTCCTTCGACG-AGTCGAGT-AGTTTGGGAATGCTGCTCTAAGCGGGAGGTAAATTCCTTCTAAAGCTAAATAC
GTGAAGCTCCTTCGACG-AGTCGAGT-AGTTTGGGAATGCTGCTCTAAATGGGAGGTAAATTCCTTCTAAAGCTAAATAC
TCGAAGCTCCCTTGGCGAATTCGGGTTAGTTTGGGAATGCTGCCCAAAGCGGGAGGTAAATTCCTTCCAAGGCTAAGTAC
GTGAAGCTCCTTCGACG-AGTCGAGT-AGTTTGGGAATGCTGCTCTAAATGGGAGGTAAATTCCTTCTAAAGCTAAATAC
GCGAAGCCCCTTCGACG-AGTCGAGT-AGTTTGGGAATGCTGCTCTAAATGGGAGGTAAATTCCTTCTAAGGCTAAATAC
GTGAAGCTCCTTCGACG-AGTCGAGT-AGTTTGGGAATGCTGCTCTAAATGGGAGGTAAATTCCTTCTAAAGCTAAATAC
GTGAAGCTCCTTCGACG-AGTCGAGT-AGTTTGGGAATGCTGCTCTAAGCGGGAGGTAAATTCCTTCTAAAGCTAAATAC
GTGAAGCTCCTTCGACG-AGTCGAGT-AGTTTGGGAATGCTGCTCTAAATGGGAGGTAAATTCCTTCTAAAGCTAAATAC
GTGAAGCTCCTTCGACG-AGTCGAGT-AGTTTGGGAATGCTGCTCTAAATGGGAGGTAAATTCCTTCTAAAGCTAAATAC
GTGAAGCTCCTTCGACG-AGTCGAGT-AGTTTGGGAATGCTGCTCTAAATGGGAGGTAAATTCCTTCTAAAGCTAAATAC
GTGAAGCTCCTTCGACG-AGTCGAGT-AGTTTGGGAATGCTGCTCTAAATGGGAGGTAAATTCCTTCTAAAGCTAAATAC
GCGAAGCTCCCTCGAAG-AGTCGAGT-AGTTTGGGAATGCTGCTCAAAGCGGGAGGTAAATTCCTTCCAAGGCTAAATAC
GTGAAGCTCCTTCGACG-AGTCGAGT-AGTTTGGGAATGCTGCTCTAAATGGGAGGTAAATTCCTTCTAAAGCTAAATAC
GTGAAGCTCCTTCGACG-AGTCGAGT-AGTTTGGGAATGCTGCTCTAAATGGGAGGTAAATTCCTTCTAAAGCTAAATAC
GTGAAGCTCCTTCGACG-AGTCGAGT-AGTTTGGGAATGCTGCTCTAAATGGGAGGTAAATTCCTTCTAAAGCTAAATAC
GTGGGGCTCCTTCGAAG-AGTCGGGT-AGCTTGGGAGTGCTGCCCTAAGCGGGAGGTAAATTCCTTCTAAGGCTAAATAC
GTGGGGCTCCTTCGAAG-AGTCGGGT-AGCTTGGGAGTGCTGCCCTAAGCGGGAGGTAAATTCCTTCTAAGGCTAAATAC
GTGGGGCTCCTTCGAAG-AGTCGGGT-AGCTTGGGAGTGCTGCCCTAAGCGGGAGGTAAATTCCTTCTAAGGCTAAATAC
GTGGGGCTCCTTCGAAG-AGTCGGGT-AGCTTGGGAGTGCTGCCCTAAGCGGGAGGTAAATTCCTTCTAAGGCTAAATAC
GTGGGGCTCCTTCGAAG-AGTCGGGT-AGCTTGGGAGTGCTGCCCTAAGCGGGAGGTAAATTCCTTCTAAGGCTAAATAC
GTGAAGCTCCTTCGACG-AGTCGAGT-AGTTTGGGAATGCTGCTCTAAATGGGAGGTAAATTCCTTCTAAAGCTAAATAC
GTGAAGCTCCTTCGACG-AGTCGAGT-AGTTTGGGAATGCTGCTCTAAATGGGAGGTAAATTCCTTCTAAAGCTAAATAC
GTGAAGCTCCTTCGACG-AGTCGAGT-AGTTTGGGAATGCTGCTCTAAATGGGAGGTAAATTCCTTCTAAAGCTAAATAC
GTGAAGCTCCTTCGACG-AGTCGAGT-AGTTTGGGAATGCTGCTCTAAATGGGAGGTAAATTCCTTCTAAAGCTAAATAC
GTGAAGCTCCTTCGACG-AGTCGAGT-AGTTTGGGAATGCTGCTCTAAATGGGAGGTAAATTCCTTCTAAAGCTAAATAC
GTGAAGCTCCTTCGACG-AGTCGAGT-AGTTTGGGAATGCTGCTCTAAATGGGAGGTAAATTCCTTCTAAAGCTAAATAC
GTGAAGCTCCTTCGACG-AGTCGAGT-AGTTTGGGAATGCTGCTCTAAATGGGAGGTAAATTCCTTCTAAAGCTAAATAC
GTGAAGCTCCTTCGACG-AGTCGAGT-AGTTTGGGAATGCTGCTCTAAATGGGAGGTAAATTCCTTCTAAAGCTAAATAC
GTGAAGCTCCTTCGACG-AGTCGAGT-AGTTTGGGAATGCTGCTCTAAATGGGAGGTAAATTCCTTCTAAAGCTAAATAC
GCGAAGCTCCTTCGAAG-AGTCGAGC-AGTTTGGGAATGCTGCTCCAAGCGGGAGGTAAATTCCTTCTAAGGCTAAATAT
GCGAAGCTCCTTCGAAG-AGTCGAGC-AGTTTGGGAATGCTGCTCCAAGCGGGAGGTAAATTCCTTCTAAGGCTAAATAT


CGGCCAGAGACCGATAGCGCACAAGTAGAGTGATCGAAAGATGAAAAGCACTTTGAAAAGAGGGTTAAAAAGCACGTGAA
CGGCCAGAGACCGATAGCGCACAAGTAGAGTGATCGAAAGATGAAAAGCACTTTGAAAAGAGGGTTAAAAAGTACGTGAA
--------------------------------------------------------------------------------
CGGCCGGAGACCGATAGCGCACAAGTAGAGTGATCGAAAGATGAAAAGCACTTTGGAAAGAGAGTTAAAAAGCACGTGAA
TGACCGGAGACCGATAGCGAACAAGTAGAGTGATCGAAAGATGAAAAGTACCCTGAAAAGAGGTTTAAATAGCACGTGAA
TGGCTGGAGACCGATAGCGCACAAGTAGAGTGATCGAAAGATGAAAAGCACCCTGGAAAGAGGGTTAAACAGCACGTGAA
CGGCCAGAGACCGATAGCGCACAAGTAGAGTGATCGAAAGATGAAAAGTACCTTGGAAAGAGGGTCAAACAGTACGTGAA
CGGCCAGAGACCGATAGCGCACAAGTAGAGTGATCGAAAGATGAAAAGCACTTTGGAAAGAGGGTTAAAAAGTACGTGAA
CGGCCAGAGACCGATAGCGCACAAGTAGAGTGATCGAAAGATGAAAAGCACTTTGGAAAGAGGGTTAAAANGTACGTGAA
CGGCCAGAGACCGATAGCGCACAAGTAGAGTGATCGAAAGATGAAAAGCACTTTGGAAAGAGGGTTAAAAAGTACGTGAA
CGGCCAGAGACCGATAGCGCACAAGTAGAGTGATCGAAAGATGAAAAGCACTTTGGAAAGAGGGTTAAAAAGTACGTGAA
CGGCCAGAGACCGATAGCGCACAAGTAGAGTGATCGAAAGATGAAAAGCACTTTGGAAAGAGGGTTAAAAAGTACGTGAA
CTGCCAGAGACCGATAGCGCACAAGTAGAGTGATCGAAAGGTGAAAAGCACTTTGGAAAGAGGGTTAAACAGTACGTGAA
CTGCCAAAGACCGATAGCGCACAAGTAGAGTGATCGAAAGATGAAAAGCACTTTGGAAAGAGGGTTAAACAGTACGTGAA
--------------------------------------------------------------------------------
TGGCCAGAGACCGATAGCGCACAAGTAGAGCGATCGAAAGATGAAAAGCACCTTGGAAAGAGGGTTAAACAGTACGTGAA
CGGCCAGAGACCGATAGCGCACAAGTAGAGTGATCGAAAGATGAAAAGCACCTTGGAAAGAGGGTCAAACAGTACGTGAA
--------------------------------------------------------------------------------
CGGCCAGAGACCGATAGCGCACAAGTAGAGTGATCGAAAGATGAAAAGCACTTTGGAAAGAGGGTTAAACAGTACGTGAA
CGGCCAGAGACAGATAGCGCACACGTAGAGTGATCGAAAGATGAAAAGCACTTTGGAAAGAGGGTTAATCAGTACGTGCA
CGGCCAGAGACCGATAGCGCACAAGTAGAGTGATCGAAAGATGAAAAGCACTTTGGAAAGAGGGTTAAACAGTACGTGAA
CGGCCAGAGACCGATAGCGCACAAGTAGAGTGATCGAAAGATGAAAAGCACTTTGGAAAGAGGGTTAAACAGTACGTGAA
CGGCCGGAGACCGATAGCGCACAAGTAGAGTGATCGAAAGATGAAAAGCACTTTGGAAAGAGGGTCAAAAAGCACGTGAA
CGGCCAGAGACCGATAGCGCACAAGTAGAGTGATCGAAAGATGAAAAGCACTTTGGAAAGAGGGTTAAAAAGTACGTGAA
CGGCCAGAGACCGATAGCGCACAAGTAGAGTGATCGAAAGATGAAAAGCACTTTGGAAAGAGGGTTAAACAGTACGTGAA
CGGCCAGAGACCGATAGCGCACAAGTAGAGTGATCGAAAGATGAAAAGCACTTTGGAAAGAGGGTTAAAAAGTACGTGAA
CGGCCAGAGACCGATAGCGCACAAGTAGAGTGATCGAAAGATGAAAAGCACTTTGGAAAGAGGGTCAAACAGTACGTGAA
CGGCCAGAGACCGATAGCGCACAAGTAGAGTGATCGAAAGATGAAAAGCACTTTGGAAAGAGGGTTAAACAGTACGTGAA
CGGCCAGAGACCGATAGCGCACAAGTAGAGTGATCGAAAGATGAAAAGCACTTTGGAAAGAGGGTTAAACAGTACGTGAA
CGGCCAGAGACCGATAGCGCACAAGTAGAGTGATCGAAAGATGAAAAGCACTTTGGAAAGAGGGTTAAACAGTACGTGAA
CGGCCAGAGACCGATAGCGCACAAGTAGAGTGATCGAAAGATGAAAAGCACTTTGGAAAGAGGGTTAAAAAGTACGTGAA
CGGCCGGAGACCGATAGCGCACAAGTAGAGTGATCGAAAGATGAAAAGCACTTTGGAAAGAGGGTTAAACAGTACGTGAA
CGGCCAGAGACCGATAGCGCACAAGTAGAGTGATCGAAAGATGAAAAGCACTTTGGAAAGAGGGTTAAAAAGTACGTGAA
CGGCCAGAGACCGATAGCGCACAAGTAGAGTGATCGAAAGATGAAAAGCACTTTGGAAAGAGGGTTAAAAAGTACGTGAA
CGGCCAGAGACCGATAGCGCACAAGTAGAGTGATCGAAAGATGAAAAGCACTTTGGAAAGAGGGTTAAAAAGTACGTGAA
CGGCCAGAGACCGATAGCGCACAAGTAGAGTGATCGAAAGATGAAAAGCACCCTGGAAAGAGGGTCAAACAGCACGTGAA
CGGCCAGAGACCGATAGCGCACAAGTAGAGTGATCGAAAGATGAAAAGCACCCTGGAAAGAGGGTCAAACAGCACGTGAA
CGGCCAGAGACCGATAGCGCACAAGTAGAGTGATCGAAAGATGAAAAGCACCCTGGAAAGAGGGTCAAACAGCACGTGAA
CGGCCAGAGACCGATAGCGCACAAGTAGAGTGATCGAAAGATGAAAAGCACCCTGGAAAGAGGGTCAAACAGCACGTGAA
CGGCCAGAGACCGATAGCGCACAAGTAGAGTGATCGAAAGATGAAAAGCACCCTGGAAAGAGGGTCAAACAGCACGTGAA
CGGCCAGAGACCGATAGCGCACAAGTAGAGTGATCGAAAGATGAAAAGCACTTTGGAAAGAGGGTTAAACAGTACGTGAA
CGGCCAGAGACCGATAGCGCACAAGTAGAGTGATCGAAAGATGAAAAGCACTTTGGAAAGAGGGTTAAACAGTACGTGAA
CGGCCAGAGACCGATAGCGCACAAGTAGAGTGATCGAAAGATGAAAAGCACTTTGGAAAGAGGGTTAAACAGTACGTGAA
CGGCCAGAGACCGATAGCGCACAAGTAGAGTGATCGAAAGATGAAAAGCACTTTGGAAAGAGGGTTAAACAGTACGTGAA
CGGCCAGAGACCGATAGCGCACAAGTAGAGTGATCGAAAGATGAAAAGCACTTTGGAAAGAGGGTTAAACAGTACGTGAA
CGGCCAGAGACCGATAGCGCACAAGTAGAGTGATCGAAAGATGAAAAGCACTTTGGAAAGAGGGTTAAACAGTACGTGAA
CGGCCAGAGACCGATAGCGCACAAGTAGAGTGATCGAAAGATGAAAAGCACTTTGGAAAGAGGGTTAAACAGTACGTGAA
CGGCCAGAGACCGATAGCGCACAAGTAGAGTGATCGAAAGATGAAAAGCACTTTGGAAAGAGGGTTAAACAGTACGTGAA
CGGCCAGAGACCGATAGCGCACAAGTAGAGTGATCGAAAGATGAAAAGCACTTTGGAAAGAGGGTTAAACAGTACGTGAA
ACGCCAGAGACCGATAGCGCACAAGTAGAGTGATCGAAAGATGAAAAGCACCTTGGAAAGGGGGTTAAACAGTACGTGAA
ACGCCAGAGACCGATAGCGTACAAGTAGAGTGATCGAAAGATGAAAAGCACCTTGGAAAGGGGGTTAAACAGTACGTGAA


ATTGTTGAAAGGGAAGCGCCTGTGACCAGA-CTTGCGCTCGGCGGC-TCCGCGTGCC--TTCT---GGCTCGCGTACTCC
ATTGTTGAAAGGGAAGCGCCTGTGACCAGA-CTTGAGCCCGGCGGC-TCCGCCTGTC--TTCT---GGCAGGCTCACTCC
--------------------------------------------------------------------------------
ATTGTTGAAAGGGAAGCGCCCGCGGCCAGA-CTCGCCCGCCACGGA-TCACCCGGCG--TTCT---CGCCGGGGCACTCC
ACTGCTGGGGGGGAAGCGCCTGCGAGCAGA-ACACGGGCGGNNNNN-NNNNNNNNNN-NNNNNNNNNNNNNNNNNNNNNC
ATTGTTGGGGGGGAAGCGCCTACGATCAGA-CTCGGGCGG----------------------------------------
ATTGCTGAAGGGGAAGCGTCTGCGGCCAGA-CGCGGGCTCGGTGGA-TCATCCGGTTC-TCGC--GGACCGGTGCACTCC
ATTGCTGAAAGGGAAGCGCCTGCGGCCAGA-CTCGCCTCCCGCGGA-TCATCCGGTG--TTCTT--CGCCGGTGCACTTC
ATTGCTGAAAGGGAAGCGCCTGCGACCAGA-CTCGCGCCGGGCGGAATCATCCAGCG--TTCT---CGCTGGTGCACTTC
ATTGCTGAAAGGGAAGCGCCTGCGACCAGA-CTCGCGCCGGGCGAA-TCATCCAGCG--TTCT---CGCTGGTGCACTTC
ATTGCTGAAAGGGAAGCGCCTGCGACCAGA-CTCGCGCCGGGCGAA-TCATCCAGCG--TTCT---CGCTGGTGCACTTC
ATTGCTGAAAGGGAAGCGCCTGCGACCAGA-CTCGCGCCGGGCGAA-TCATCCAGCG--TTCT---CGCTGGTGCACTTC
ATTGCTGAAAGGGAAGCGCCTCCGGCCAGA-CTTGGGGCTATTGGA-TCATCAGGTC--CTCTC--TACTTGTGCACTTC
ATTGCTGAAAGGGAAGCGCCTGCGGGCAGA-CTCGTGCCCCGCGGA-TCATCCGACGG-TCGT---CCCGGGTGCACTCC
--------------------------------------------------------------------------------
ATTGCTGAAAGGGAAGCGCTTGCGACCAGA-CTCGGGCCGGGCGGA-TCATCCAGCG--TTCT---CGCTGGTGCACTCC
ATTGCTAAAGGGGAAGCGCTTGCGACCAGA-CACGGGCTCGGCGGA-TCATCCGGCG--TTCTT--CGCCGGTGCACTTC
--------------------------------------------------------------------------------
ATTGCTGAAAGGGAAGCGCTTGCGACCAGA-CTCGGGCCTGGCGGA-TCATCCGGCG--TTCT---CGCCGGTGCACTTC
ATTGCTTATAGGGAAGCGCTTGCGACCGAA-ATCAGGCCTGGCGGA-TCATCCGGCG--TTCT---CTCCGGTGCATTTC
ATTGCTGAAAGGGAAGCGCTTGCGACCAGA-CTCGGGCCTGGCGGA-TCATCCGGCG--TTCT---CGCCGGTGCACTTC
ATTGCTGAAAGGGAAGCGCCTGCGACCAGA-CTCGGGCGCGGTGGA-TCATCCGGCG--TTCT---CGCCGGTGCACTCC
ATTGCCGAGGGGGAAGCGCCTGCGGCCAGA-CTCCCGCGCGGCGGA-TCATCGGGCG-CTCGC---CGCCCGTGCACTCC
ATTGCTGAGAGGGAAGCGCTTGCGACCAGA-CTCGGGCCGGGCGGA-TCATCCAGCG--TTCT---CGCTGGTGCACTTC
ATTGCTGAAAGGGAAGCGCCTGCGACCAGA-CTCGCGCCAGGCGGA-TCATCCGGCG--TTCT---CGCCGGTGCACTCC
ATTGCTGAAAGGGAAGCGCTTGCGACCAGA-CTCGCGCCGGGCGAA-TCATCCAGCG--TTCT---CGCTGGTGCACTTC
ATTGCTGAAAGGGAAGCGCTTGCGACCAGA-CTCGCGCCGGGCGGA-TCATCCAGCG--TTCT---CGCTGGTGCACTTC
ATTGCTGAAAGGGAAGCGCTCGCGACCAGA-CTCGAGCCGGGCGGA-TCATCCAGCG--TTCTCT-CGCTGGTGCACTTC
ATTGCTGAAAGGGAAGCGCTCGCGACCAGA-CTCGCGCCGGGCGGA-TCATCCAGCG--TTCT---CGCTGGTGCACTTC
ATTGCTGAAAGGGAAGCGCTTGCGACCAGA-CTCGCGCTGGACGGA-TCATCCGGCG--TTCT---CGCCGGTGCACTTC
ATTGCTGAAAGGGAAGCGCTTGCGACCAGA-CTCGCGCCGGGCGGA-TCATCCAGCG--TTCT---CGCTGGTGCACTTC
ATTGCTGAGAGGGAAGCGCCTGCGGCCAGA-CTCGCGCCCTGCGGA-TCATCGGGTGCCTCGC-GGCGCCCGTGCACTCC
ATTGCTGAAAGGGAAGCGCTTGCGACCAGA-CTCGCGCCTGGCGGA-TCATCCAGCG--TTCT---CGCTGGTGCACTTC
ATTGCTGAAAGGGAAGCGCTTGCGACCAGA-CTCGCGCCTGGCGGA-TCATCCAGCG--TTCT---CGCTGGTGCACTTC
ATTGCTGAAAGGGAAGCGCTTGCGACCAGA-CTCGCGCCTGGCGGA-TCATCCAGCG--TTCT---CGCTGGTGCACTTC
ATTGCTGGGGGGGAAGCGCCTACGATCAGAACTCGGGCGGCGTGGC-ACGGCCCGGTCCCCCACGGACC-GGTAGCCTCC
ATTGCTGGGGGGGAAGCGCCTACGATCAGAACTCGGGCGGCGTGGC-ACGGCCCGGTCCCCCACGGACC-GGTAGCCTCC
ATTGCTGGGGGGGAAGCGCCTACGATCAGAACTCGGGCGGCGTGGC-ACGGCCCGGTCCCCCACGGACC-GGTAGCCTCC
ATTGCTGGGGGGGAAGCGCCTACGATCAGAACTCGGGCGGCGTGGC-ACGGCCCGGTCCCCCACGGACC-GGTAGCCTCC
ATTGCTGGGGGGGAAGCGCCTACGATCAGAACTCGGGCGGCGTGGC-ACGGCCCGGTCCCCCACGGACC-GGTAGCCTCC
ATTGCTGAAAGGGAAGCGCTTGCGACCAGA-CTCGTGCCGGGCGGA-TCATCCAGCG--TTCT---CGCTGGTGCACTTC
ATTGCTGAAAGGGAAGCGCTTGCGACCAGA-CTCGTGCCGGGCGGA-TCATCCAGCG--TTCT---CGCTGGTGCACTTC
ATTGCTGAAAGGGAAGCGCTCGCGACCAGA-CTCGCGCCGGGCGGA-TCATCCAGCG--TTCT---CGCTGGTGCACTTC
ATTGCTGAAAGGGAAGCGCTCGCGACCAGA-CTCGCGCCGGGCGGA-TCATCCAGCG--TTCT---CGCTGGTGCACTTC
ATTGCTGAAAGGGAAGCGCTCGCGACCAGA-CTCGCGCCGGGCGGA-TCATCCAGCG--TTCT---CGCTGGTGCACTTC
ATTGCTGAAAGGGAAGCGCTCGCGACCAGA-CTCGCGCCGGGCGGA-TCATCCAGCG--TTCT---CGCTGGTGCACTTC
ATTGCTGAAAGGGAAGCGCTCGCGACCAGA-CTCGCGCCGGGCGGA-TCATCCAGCG--TTCT---CGCTGGTGCACTTC
ATTGCTGAAAGGGAAGCGCTCGCGACCAGA-CTCGCGCCGGGCGGA-TCATCCAGCG--TTCT---CGCTGGTGCACTTC
ATTGCTGAAAGGGAAGCGCTCGCGACCAGA-CTCGCGCCGGGCGGA-TCATCCAGCG--TTCT---CGCTGGTGCACTTC
ATTGCTGAAAGGGAAGCGCTTGCGGCCAGA-CTCGCGCCGGCGGGA-TCATCCAGCG--CTCAG--CGCTGGTGCACTCC
ATTGCTGAAAGGGAAGCGCTTGCGGCCAGA-CTCGCGCCGGCGGGA-TCATCCAGCG--CTCAG--CGCTGGTGCACTCC


G-CCGGGCT--CAGGCCAGCATCGGTCTTC-GCGGGGGG-ACAAA-GGCGCCGGGAACGTGGCTCTC--TTCG-GGGAGT
G-CCGGGCC--CAGGCCAGCATCGGTTTTC-GGAGGGGG-ACAAA-AGCGGTGGGAATGTGGCTCC---CTCG--GGAGT
--------------------------------------------------------------------------------
G-CGGCGGG--CGGGCCAGCGTCGGCCCGC-GCGGGGGG-ACAAA-GGCCCCGGGAACGTGGCTCC---CCCG--GGAGT
G-CGCCGCC--CGGGCCAGCGCCGGCTTGT-GCCCGGGA-ACGTG-GGTCCAGGGAATGTAGCCCTC--TCCG-GGGGGT
--------------------------------------------------------------------------------
G-CCGCTGCC-CGGGCCAGCGTCGGCTCGC-CGCCGGGCCAGAAG-GACTGGGGTAACGTGGCTCCC--CCCG-GGGAGA
G-CTGGGGGG-CGGGCCAGCATCGGCTCGC-GCCGGGGG-ATAAA-AGCTTGGGGAACGTAGCTCCC--TCCG-GGGAGT
G-CCCGGCC--CGGGCCAGCATCGGTTCTG-ACGGGGGG-ACAAA-AGCCCGGGAAACGTAGCTCCC--TCCG-GGGAGT
G-CCCGGTC--CGGGCCAGCATCGGTTCTG-ACGGGGGG-ACAAA-AGCCCGGGAAACGTAGCTCCC--TCCG-GGGAGT
G-CCCGGTC--CGGGCCAGCATCGGTTCTG-ACGGGGGG-ACAAA-AGCCCGGGAAATGTAGCTCCC--TCCG-GGGAGT
G-CCCGGCC--CGGGCCAGCATCGGTTCTG-ACGGGGGG-ACAAA-AGCCCGGGAAC-GTAGCTCCC--TCCG-GGGAGT
A-TTAGCTC--TGGGCCAGCATCGGCTCGG-GTGGGGGG-ATAAAAATAGTGGGAAAAGTAGCTCCCC-TTCGGGGGAGT
G-CGGGGCT--CGGGCCATCGACGGCTCTC-CCGGGGGG-ACAAA-AGCCGGGGGAACGTAGCTCCCCTCACG-GGGAGT
--------------------------------------------------------------------------------
GACTCGGCC--TGGGCCAGCATCGATTTGT-GCCGAAGG-ATAAA-AGCGGCGGGAATGTAGCTCTC--TACG-GGGAGT
GCCGCTGCC--TGGGCCAGCATCGGCTCGCCCGCCGGGGTACAAA-AGCTCGGGGAACGTAGCTCCC--TCCG-GGGAGT
--------------------------------------------------------------------------------
G-TCCGGCC--TGGGCCAGCATCGGTTCTG-CTGGGGGG-ACAAA-AGCCAGGGAAACGTAGCTCCT--TCCG-GGGAGT
G-TCACGCC--TGGGCCAGCATCGGTTCTG-CTGGGGGG-ACAAA-AGTGGGGGAAACGTAGCTCCT--TCCG-GGGAGT
G-TCTGGCC--TGGGCCAGCATCGGTTCGT-CCGGGGGG-ATAAA-AGCTCGGGAAACGTAGCTTCC--TCCG-GGAAGT
G-CCGTGCT--TGGGCCAGCACCGGTTTGA-CCGGGGGG-ACAAA-AGCTTGGGAAATGTATCTCCTC-TTTGGAGGAGT
GCCGTCCCGCGGGGGCCAGCGTCGGCCGGG-GGGGGAGG-AGAAA-AGCCGGGGGAACGTGGCCCC---TCCG--GGGGT
G-CCCGCGCC-CGGGCCAGCATCGGTTCGG-CGGGGGGG-ACAAA-AGCCCGGGAAACGTAGCTCCC--TCCG-GGGAGT
G-TCCGGTG--TGGGCCAGCATCGGTTTTG-CTGGGGGG-ATAAA-AGCGAGGGGAACGTAGCTCCC--TACG-GGGAGT
G-CCCGGCC--CGGGCCAGCATCGGTTCGC-GCCGGGGG-ACAAA-AGCCTTGGGAACGTAGCTTCC--TCCG-GGGAGT
G-CCCGGCC--CGGGCCAGCATCGGTTCCG-CCGGGGGG-ACAAA-AGCCGAGGGAACGTAGCTCCC--CGCG-GGGAGT
G-CCCGTGCC-CGGGCCAGCATCGGTTCTG-ACGGGGGG-ACAAA-AGCCCGGGAAACGTAGCTCCCC-CTCG-GGGAGT
G-CCCGGCC--CGGGCCAGCATCGGTTCCG-ATGGGGGG-ACAAA-AGCTTGGGAAACGTAGCTCCC--CTCG-GGGAGT
G-TTCGGCT--CGGGCCAGCATCGGTTCTG-CCGGGGGG-ACAAA-AGCTTGGGAAACGTAGCTCTC--TCCG-GGGAGT
G-CCCGGCC--CGGGCCAGCATCGGTTCTG-ACGGGGGG-ATAAA-AGCCTGGGAAACGTAGCTCTC--CTCG-GAGAGT
G-CCGGGACG-CGGGCCAGCATCGGCTCGC-GGCGGGGG-ACAAA-AGCGGGGGGAACGTGGCCTCC--CCCG-GGAGGT
G-CCTGGCA--CGGGCCAGCATCGGTTCGG-CGGGGGGG-ATAAA-AGCCCGGGAAACGTAGCTCCC--TCCG-GGGAGT
G-CCTGGCA--CGGGCCAGCATCGGTTCGG-CGGGGGGG-ATAAA-AGCCCGGGAAACGTAGCTCCC--TCCG-GGGAGT
G-CCTGGCA--CGGGCCAGCATCGGTTCGG-CGGGGGGG-ATAAA-AGCCCGGGAAACGTAGCTCCC--TCCG-GGGAGT
G-CGCCGTC--CGGGCCAGCGACGGCTCGC-GCCCGGGG-ACGAG-GGCCCGGGGAAAGTGGCCCCC--TCCG-GGGGGT
G-CGCCGTC--CGGGCCAGCGACGGCTCGC-GCCCGGGG-ACGAG-GGCCCGGGGAAAGTGGCCCCC--TCCG-GGGGGT
G-CGCCGTC--CGGGCCAGCGACGGCTCGC-GCCCGGGG-ACGAG-GGCCCGGGGAAAGTGGCCCCC--TCCG-GGGGGT
G-CGCCGTC--CGGGCCAGCGACGGCTCGC-GCCCGGGG-ACGAG-GGCCCGGGGAAAGTGGCCCCC--TCCG-GGGGGT
G-CGCCGTC--CGGGCCAGCGACGGCTCGC-GCCCGGGG-ACGAG-GGCCCGGGGAAAGTGGCCCCC--TCCG-GGGGGT
G-CCCGGCC--CGGGCCAGCATCGGTTCTG-ACGGGGGG-ATAAA-AGCCCGGGAAACGTGGCTCCC--TCCG-GGGAGT
G-CCCGGCC--CGGGCCAGCATCGGTTCTG-ACGGGGGG-ATAAA-AGCCCGGGAAACGTGGCTCCC--TCCG-GGGAGT
G-CCCGGCC--CGGGCCAGCATCGGTTCTA-GCGGGGGG-ACAAA-AGCCCGGGAAACGTAGCTCCC--TCCG-GGGAGT
G-CCCGGCC--CGGGCCAGCATCGGTTCTA-GCGGGGGG-ACAAA-AGCCCGGGAAACGTAGCTCCC--TCCG-GGGAGT
G-CCCGGCC--CGGGCCAGCATCGGTTCTA-GCGGGGGG-ACAAA-AGCCCGGGAAACGTAGCTCCC--TCCG-GGGAGT
G-CCCGGCC--CGGGCCAGCATCGGTTCTA-GCGGGGGG-ACAAA-AGCCCGGGAAACGTAGCTCCC--TCCG-GGGAGT
G-CCCGGCC--CGGGCCAGCATCGGTTCTA-GCGGGGGG-ACAAA-AGCCCGGGAAACGTAGCTCCC--TCCG-GGGAGT
G-CCCGGCC--CGGGCCAGCATCGGTTCTA-GCGGGGGG-ACAAA-AGCCCGGGAAACGTAGCTCCC--TCCG-GGGAGT
G-CCCGGCC--CGGGCCAGCATCGGTTCTA-GCGGGGGG-ACAAA-AGCCCGGGAAACGTAGCTCCC--TCCG-GGGAGT
G-GCCGGCCG-CGGGCCAGCATCGGTTCTG-CCGGGGGGGACAAA-AGCCTGGGAAACGTAGCTCCC--TCCG-GGGAGT
G-GCCGGCCG-CGGGCCAGCATCGGTTCTG-CCGGGGGGGACAAA-AGCCTGGGAAACGTAGCTCCC--TCCG-GGGAGT


GTTATAGCCCG--ACGCAGAATGCCCTC-GCGGGGACCGAGGTTCGCGC---------TCT-----GCAAGGATGCTGGC
GTTATAGCCCG--CCGCAGAATACCCTT-CTGGAGACCGAGGTCCGCGC---------CCT-----GCAAGGATGCTGGC
--------------------------------------------------------------------------------
GTTACAGCCCG--CCGCCCAATGCCCCC-TCGCGGGCCGAGGACCGCGC--------CCTGC----GCAAGGACGCTGGC
GTTATAGACCT--GGGCTGTGGGCCCGGGCAGCAGGCCGAGGACCGCGCC--------ATGT---GGCGAGGACGT----
--------------------------------------------------------------------------------
CTTATAGACCC--CTGTTTGATAGCCCG-GTGCGGGCCGAGGAACGCGC---------TATAT---GCAAGGATGCTGGC
GTTACAGCCCC--TCGCCTAATGTCCCG-GGGCGGGCCGAGGACTGCGCCC-------TTAC--GGGCAAGGATGCTGGC
GTTATAGTCCC--TCGCCTAATACCCCC-GCCGGGACCGAGGACCGCGCG--------TTTA---CGCAAGGATGCTGGC
GTTATAGTCCC--TCGCCTAATACCCCC-GCCGGGACCGAGGACCGCGC---------TTTAC---GCAAGGATGCTGGC
GTTATAGTCCC--TCGCCTAATACCCCC-GCCGGGACCGAGGACCGCGC---------TTTAC---GCAAGGATGCTGGC
GTTATAGTCCC--TCGCCTAATACCCCC-GCCGGGACCGAGGACCGCGCG--------TTTA---CGCAAGGATGCTGGC
GTTATAGTCCC--CTATAAAATACCCCC-AGCCGGGCCGAGGACCGCGC--------GGAAAC---GCAAGGATGCTGGC
GTTATAGCCCC--CGGTCCAATGCCTCC-AGGGGGGCCGAGGACCGCGC------------------CAAGGACGCTGGC
--------------------------------------------------------------------------------
GTTATAGCCTT--CAGTTTAATGCTTCG-GTGCGGATCGAGGACCGCGCAC-------TT----GTGCGAGGATGCTGGC
GTTATAGCCCC--GGGCCTAATGCCCCG-GCGCGGGCCGAGGACCGCGC--------ATTT-----GCAAGGATGCTGGC
--------------------------------------------------------------------------------
GTTATAGTCCC--CGGCCTAATACCTCC-GGCGGGACCGAGGACCGCGC---------TAAC----GCAAGGATGCTGGC
GTTATAGTCCC--CGGCATAACCCCTCC-GGCGGCACCGAGGACCGCGC---------TAAC----GCAAGGATGCGGGA
GTTATAGTCCC--CCGCCTAATGCCCCC-GGCCGGACCGAGGACCGCGC---------TAAC----GCAAGGATGCTGGC
GTTATAGTCCC--TCGCCTAATACCCCC-GGGCGGACCGAGGACCGCGC---------TTTAT---GCAAGGATGCTGGC
GTTACAGCCCCGCGCGCCCAATGCCCCCCCGCCCGGCCGAGGACCGCGCCGCCCCCC-TCCG----GGGGGGTCCGTGGC
GTTATAGTCCC--TCGCCCAATGCCCCC-GGCCGGACCGAGGACCGCGC-------CTTCGT----GCAAGGATGCTGGC
GTTATAGCCCT--CCGCCCAATACCTCC-GGTGGGACCGAGGACCGCGC--------TTTATT---GCAAGGATGCTGGC
GTTATAGCCCC--TGGCCTAATGTCCCG-GGCGG-ACCGAGGACCGCGC---------TTAT----GCAAGGATGCTGGC
GTTATAGCCCA--CGGCCCAATGTCCCC-GGCGGGACCGAGGACCGCGCG--------TA-----CGCGAGGATGCTGGC
GTTATAGTCCC--TCGCCTAATACCCCC-GCCGGGACCGAGGACCGCGC--------CTCGT----GCAAGGATGCTGGC
GTTATAGTCCC--TCGCCTAATATCCCC-GCCGGGACCGAGGACCGCGC--------CTTGT----GCAAGGATGCTGGC
ATTATAGTCCC--TCGCCCAATGCCTCC-GGCGGGACCGAGGACCGCGC--------GGTAGC-C-GCA-GGATGCTGGC
GTTATAGTCCC--TTGCCCAATGTCCCC-GCCGGGACCGAGGACCGCGC--------ACTTT----GCAAGGATGCTGGC
GTTATAGCCCC--CCGCCCAATGCCCCG-CGGCGGGCCGAGGACCGCGCCGC------TCCG-GCGGCAAGGATGCTGGC
GTTATAGTCCC--CCGCCCAATGTTCCC-TGCCGGACCGTGGACCGCGC--------CTTCGT---GCAAGGATGCTGGC
GTTATAGTCCC--CCGCCCAATGTTCCC-TGCCGGACCGTGGACCGCGC--------CTTCGT---GCAAGGATGCTGGC
GTTATAGTCCC--TCGCCCAATGCTCCC-TGCCGGACCGTGGACCGCGC--------CTTCGT---GCAAGGATGCTGGC
GTTACAGACCC--AGGCTTCCCGCCCGGGCCGCGGGCCGAGGACCGCGC--------CTCGT----GCAAGGACGCTGGC
GTTACAGACCC--AGGCTTCCCGCCCGGGCCGCGGGCCGAGGACCGCGC--------CTCGT----GCAAGGACGCTGGC
GTTACAGACCC--AGGCTTCCCGCCCGGGCCGCGGGCCGAGGACCGCGC--------CTCGT----GCAAGGACGCTGGC
GTTACAGACCC--AGGCTTCCCGCCCGGGCCGCGGGCCGAGGACCGCGC--------CTCGT----GCAAGGACGCTGGC
GTTACAGACCC--AGGCTTCCCGCCCGGGCCGCGGGCCGAGGACCGCGC--------CTCGT----GCAAGGACGCTGGC
GTTATAGTCCC--CCGCCCAATACCCCC-GCCGGGACCGAGGACCGCGC--------ATTAT----GCAAGGATGCTGGC
GTTATAGTCCC--CCGCCCAATACCCCC-GCCGGGACCGAGGACCGCGC--------ATTAT----GCAAGGATGCTGGC
GTTATAGTCCC--TCGCCTAATATCCCC-GCCGGGACCGAGGACCGCGC--------CTCGT----GCAAGGATGCTGGC
GTTATAGTCCC--TCGCCTAATATCCCC-GCCGGGACCGAGGACCGCGC--------CTCGT----GCAAGGATGCTGGC
GTTATAGTCCC--TCGCCTAATATCCCC-GCCGGGACCGAGGACCGCGC--------CTCGT----GCAAGGATGCTGGC
GTTATAGTCCC--TCGCCTAATATCCCC-GCCGGGACCGAGGACCGCGC--------CTCGT----GCAAGGATGCTGGC
ATTATAGTCCC--TCGCCTAATATCCCC-GCCGGGACCGAGGACCGCGC--------CTCGT----GCAAGGATGCTGGC
GTTATAGTCCC--TCGCCTAATATCCCC-GCCGGGACCGAGGACCGCGC--------CTCGT----GCAAGGATGCTGGC
GTTATAGTCCC--TTGCCTAATATCCCC-GCCGGGACCGAGGACCGCGC--------CTCGT----GCAAGGATGCTGGC
GTTATAGTCCC--TCGCCCAATGCCCCC-CGCGGGACCGAGGAGCGCGCC-------CTACG---GGCGAGGATGCTGGC
GTTATAGTCCC--TCGCCCAATGCCCCC-CGCGGGACCGAGGAGCGCGCC-------CTACG---GGCGAGGATGCTGGC


GTAATGGTCA----------TCGGCGACCCGTCTTGAAACACGGACCAAGGAGTCAAACGTTTGTGCGAGTGTTTGGGTG
GTAATGGTCA----------CCGGCGACCCGTCTTGAAACACGGACCAAGGAGTCAAACGTTTGTGCGAGTGTTCGGGTG
--------------------------------------------------------------------------------
TTAATGGCCG----------CCGGCG------------------------------------------------------
--------------------------------------------------------------------------------
--------------------------------------------------------------------------------
GTAATGGCCG----------CCGGCGACCCGTCTTGAAACACGGACCAAGGAGTCGAACATCCACGCGAGTGCTCGGGCG
GTAATGGCCG----------CCGGCGGCCCGTCTTGAAACACGGACCAAGGAGTCGAACATCCGCGCGAGTGTTTGGGTT
ATAATGGTCG----------TCGGCGACCCGTCTTGAAACACGGACCAAGGAGTCGGACATTTGTGCGAGTGTTTGGGTG
ATAATGGTCG----------TCGGCGACCCGTCTTGAAACACGGACCAAGGAGTCGAACATTTGTGCGAGTGTTNGGGTG
ATAATGGTCG----------TCGGCGACCCGTCTTGAAACACGGACCAAGGAGTCGAACATTTGTGCGAGTGTTTGGGTG
ATAATGGTCG----------TCGGCGACCCGTCTTGAAACACGGACCAAGGAGTCGAACATTTGTGCGAGTGTTTGGGTG
ATAATGGTCG----------CTGGCG------------------------------------------------------
GTAATGGCTC----------GCCGGGACCCGTCTTGAAACACGGACCAAGGAGTCGAACGTCCGTGCGAGTTCTAGGGTG
--------------------------------------------------------------------------------
TTAATGGTCT----------CCAGCG------------------------------------------------------
GTAATGGTCG----------TCAGCGACCCGTCTTGAAACACGGACCAAGGAGTCGAACATCTGCGCGAGTGTGTGGGTG
--------------------------------------------------------------------------------
GTAATGGTCG----------TCAGCGACCCGTCTTGAAACACGGACCAAGGAGTCGAACAACTGTGCGAGTGTTTGGGTG
GTAATGGTAG----------TCAGCCACCCGTCTTGAAACACGGACCAAGGAGTCAAACAACTGTGGGAGTGGGTGGGCG
GTAATGGTCG----------TCAGCG------------------------------------------------------
GTAATGGTCG----------TCGGCG------------------------------------------------------
GTAATGGGCGAGGACGCCCGCCGGCGGCCCGTCTTGAAACACGGACCAAGGAGTCGAACGTCCGCGCGAGTGTTCGGGTG
GTAATGGTCG----------TCAGCGACCCGTCTTGAAACACGGACCAAGGAGTCGAACGTTTGTGCGAGTGTTTGGGTG
GTAATGGTCG----------TCGGCG------------------------------------------------------
GTAATGGTCG----------TCAGCGACCCGTCTTGAAACACGGACCAAGGAGTCGAACATTTGTGCGAGTGTTTGGGTG
GTAATGGTCG----------TCAGCGACCCGTCTTGAAACACGGACCAAGGAGTCGAACGTTTGTGCGAGTGTTTGGGTG
GTAATGGTCG----------TCAGCGACCCGTCTTGAAACACGGACCAAGGAGTCGAACATTTGTGCGAGTGTTTGGGTG
GTAATGGTCG----------TCAGCGACCCGTCTTGAAACACGGACCAAGGAGTCGAACATTTGTGCGAGTGTTTGGGTG
GTAATGGTCG----------TCAGCGACCCGTCTTGAAACACGGACCAAGGAGTCGAACATTTGTGCGAGTGTTTGGGTG
GTAATGGTCG----------TCAGCGACCCGTCTTGAAACACGGACCAAGGAGTCGAACATTTGTGCGAGTGTTTGGGTG
GTAATGGCCG----------TCGGCGGCCCGTCTTGAAACACGGACCAAGGAGTCGAACGTCCGCGCGAGTGTTTGGGTG
GTAATGGTCG----------TTAGCG------------------------------------------------------
GTAATGGTCG----------TTAGCGACCCGTCTTGAAACACGGACCAAGGAGTCGAACATTTGTGCAAGTGTTTGGGTG
GTAATGGTCG----------TTAGCGACCCGTCTTGAAACACGGACCAAGGAGTCGAACATTTGTGCGAGTGTTTGGGTG
TTAATGGTCG----------CCGGCGGCCCGTCTTGAAACACGGACCAAGGAGTCGAACATCCCCGCGAGTGTACGGGCC
TTAATGGTCG----------CCGGCGGCCCGTCTTGAAACACGGACCAAGGAGTCGAACATCCCCGCGAGTGTACGGGCC
TTAATGGTCG----------CCGGCGGCCCGTCTTGAAACACGGACCAAGGAGTCGAACATCCCCGCGAGTGTACGGGCC
TTAATGGTCG----------CCGGCGGCCCGTCTTGAAACACGGACCAAGGAGTCGAACATCCCCGCGAGTGTACGGGCC
TTAATGGTCG----------CCGGCGGCCCGTCTTGAAACACGGACCAAGGAGTCGAACATCCCCGCGAGTGTACGGGCC
GTAATGGTCG----------TCAGCGACCCGTCTTGAAACACGGACCAAGGAGTCGAACATTTGTGCGAGTGTTTGGGTG
GTAATGGTCG----------TCAGCGACCCGTCTTGAAACACGGACCAAGGAGTCGAACATTTGTGCGAGTGTTTGGGTG
GTAATGGTCG----------CCAGCGACCCGTCTTGAAACACGGACCAAGGAGTCGAACATTCGTGCGAGTGTTTGGGTG
GTAATGGTCG----------CCAGCGACCCGTCTTGAAACACGGACCAAGGAGTCGAACATTCGTGCGAGTGTTTGGGTG
GTAATGGTCG----------CCAGCGACCCGTCTTGAAACACGGACCAAGGAGTCGAACATTCGTGCGAGTGTTTGGGTG
GTAATGGTCG----------CCAGCGACCCGTCTTGAAACACGGACCAAGGAGTCGAACATTCGTGCGAGTGTTTGGGTG
GTAATGGTCG----------CCAGCGACCCGTCTTGAAACACGGACCAAGGAGTCGAACATTCGTGCGAGTGTTTGGGTG
GTAATGGTCG----------CCAGCGACCCGTCTTGAAACACGGACCAAGGAGTCGAACATTCGTGCGAGTGTTTGGGTG
GTAATGGTCG----------CCAGCGACCCGTCTTGAAACACGGACCAAGGAGTCGAACATTCGTGCGAGTGTTTGGGTG
GTAATGGCCG----------CAAGCGGCCCGTCTTGAAACACGGACCAAGGAGTCGAACATCCGCGCGAGTGTTCGGGTG
GTAATGGCCG----------CAAGCGGCCCGTCTTGAAACACGGACCAAGGAGTCGAACATCCGCGCGAGTGTTCGGGTG


TCAAA--CCCCTACGCGTAATGAAAGTGAACGGAGGTGAGAGCC----TTC----TAGGCGCATCATCGACCGATCCTGA
CTAAA--CCCCAGCGCGTAATGAAAGTGAACGGAGGTGAGAGCCC---TC------GGGCGCATCACCGACCGATCCTGA
--------------------------------------------------------------------------------
--------------------------------------------------------------------------------
--------------------------------------------------------------------------------
--------------------------------------------------------------------------------
CAAAA--CCCGAGCGCGCAATGAAAGTGAACGGAGGCGGGAGCCC---TC------GGGCGCACCGTCGACCGATCCAGA
GAAAA--CCCTCACGCGTAATGAAAGTGAACGGAGGTGGGAGCC----TC-------GGCGCACCATCGACCGATCCTGA
GAAAA--CCCTCACGCGTAAATGAAAGTGAACTTAGGTGGGAGCC---TC-------GGCGCACCATCGACCGATCCTGA
GAAAA--CCCTCACGCGCAATGAAAGTGAACTTTGGTGGGAGCC----TC-------GGGGCACCACCGACCGATCCTGA
GAAAA--CCCTCACGCGCAATGAAAGTGAACTTTGGTGGGAGCC----TC-------GGCGCACCACCGACCGATCCTGA
GAAAA--CCCTCACGCGCAATGAAAGTGAACTTTGGTGGGAGCC----TC-------GGCGCACCACCGACCGATCCTGA
--------------------------------------------------------------------------------
CAAAA--CCCCTGCGCGCAGTGAAAGCAAACGCTGGCGGGAACT----TT-------GGGGCACCGCCGACCGGTCCCGA
--------------------------------------------------------------------------------
--------------------------------------------------------------------------------
GAAAA--CCCGCGCGCGCAATGAAAGTGAACGGAGGTGGGAACCT---TA------GGGTGCACCATCGACCGATCCTGA
--------------------------------------------------------------------------------
TCTAAA-CCCTCACGCGCAATGAAAGTGAACGGAGGTGGGAGCC----TC-------GGCGCACCATCGACCGATCCGGA
TCCCAA-CCCTCACGCGCAAAGAAAGTGAAGGGAGGTGGGAGCC----TG-------GGCGCACCATCGACCGATCCGGA
--------------------------------------------------------------------------------
--------------------------------------------------------------------------------
TCTAAAACCCCGGCGCGTAGTGAAAGCGAACGGAGGCGGGAGCCCC--TC----GCGGGCGCACCGCCGACCGATCCCGA
CCAAAA-CCCTCACGCGCAATGAAAGTGAACGGAGGTGGGAGCCCCTCTTCCCGGGGGGCGCACCATCGACCGATCCTGA
--------------------------------------------------------------------------------
CAAAA--CCCTCACGCGTAATGAAAGTGAACGGAGGTGGGAGCT----TC-------GGCGCACCATCGACCGATCCTGA
CAAAA--CCCTCACGCGCAATGAAAGTGAACGGAGGTGGGAGCC----TC-------GGCGCACCATCGACCGATCCTGA
GAAAA--CCCTCACGCGTAATGAAAGTGAACGGAGGTGGGAGCC----TC-------GGCGCACCATCGACCGATCCTGA
GAAAA--CCCTCACGCGTAATGAAAGTGAACGGAGGTGGGAGCC----TC-------GGCGCACCATCGACCGATCCTGA
AAAA---CCCTCACGCGTAATGAAAGTGAACGGAGGTGGGAGCC----TC-------GGCGCACCATCGACCGATCCTGA
GAAAA--CCCTCACGCGTAATGAAAGTGAACGGAGGTGGGAGCC----TC-------GGCGCACCATCGACCGATCCTGA
ACCAAAGCCCTCACGCGCAGTGAAAGCGAACGCAGGTGGGAGCC----TC-------GGCGCACCACCGACCGATCCTGA
--------------------------------------------------------------------------------
CAAAA--CCCTCACGCGTAATGAAAGTGAACGGAGGTGGGAGCC----TC-------GGCGCACCATCGACCGATCCTGA
CAAAA--CCCTCACGCGTAATGAAAGTGAACGGAGGTGGGAGCC----TC-------GGCGCACCATCGACCGATCCTGA
TAAAAAGCCCCGACGCGCAGCGAAGGCAAACGCAGGTGGGAACCCCC-TCAC--GGGGGCGCACCGCCGGCCGATCCCGA
TAAAAAGCCCCGACGCGCAGCGAAGGCAAACGCAGGTGGGAACCCCC-TCAC--GGGGGCGCACCGCCGGCCGATCCCGA
TAAAAAGCCCCGACGCGCAGCGAAGGCAAACGCAGGTGGGAACCCCC-TCAC--GGGGGCGCACCGCCGGCCGATCCCGA
TAAAAAGCCCCGACGCGCAGCGAAGGCAAACGCAGGTGGGAACCCCC-TCAC--GGGGGCGCACCGCCGGCCGATCCCGA
TAAAAAGCCCCGACGCGCAGCGAAGGCAAACGCAGGTGGGAACCCCC-TCAC--GGGGGCGCACCGCCGGCCGATCCCGA
GAAAA--CCCTCACGCGTAATGAAAGTGAACGGAGGTGGGAGCC----TC-------GGCGCACCATCGACCGATCCTGA
GAAAA--CCCTCACGCGTAATGAAAGTGAACGGAGGTGGGAGCC----TC-------GGCGCACCATCGACCGATCCTGA
GAAAC--CCCTCACGCGTAATGAAAGTGAACGGAGGTGGGAGCC----TC-------GGCGCACCATCGACCGATCCTGA
GAAAC--CCCTCACGCGTAATGAAAGTGAACGGAGGTGGGAGCC----TC-------GGCGCACCATCGACCGATCCTGA
GAAAC--CCCTCACGCGTAATGAAAGTGAACGGAGGTGGGAGCT----TC-------GGCGCACCATCGACCGATCCTGA
GAAAC--CCCTCACGCGTAATGAAAGTGAACGGAGGTGGGAGCT----TC-------GGCGCACCATCGACCGATCCTGA
GAAAC--CCCTCACGCGTAATGAAAGTGAACGGAGGTGGGAGCC----TC-------GGCGCACCATCGACCGATCCTGA
GAAAC--CCCTCACGCGTAATGAAAGTGAACGGAGGTGGGAGCC----TC-------GGCGCACCATCGACCGATCCTGA
GAAAC--CCCTCACGCGTAATGAAAGTGAACGGAGGTGGGAGCC----TC-------GGCGCACCATCGACCGATCCTGA
CAAAAC-CCTGGACGCGTAGTGAAAGCGAACGCTGGTGGGAGCCT---CC------GGGCGCACCATCGACCGATCCTGA
CAAAAC-CCTGGACGCGTAGTGAAAGCGAACGCTGGTGGGAGCCT---CC------GGGCGCACCATCGACCGATCCTGA


TGTCTT-CGGATGGATTTGAGTAAGAGCATAGCCGTTTGGACCCGAAAGATGATGAACTATGCCTGTATAGGGTGAAGCC
TGTCTT-CGGATGGATTTGAGTACGAGCACAGCTGTTTGGACCCGAAAGATGATGAACTATGCCTGTATAGGGTGAAGCC
--------------------------------------------------------------------------------
--------------------------------------------------------------------------------
--------------------------------------------------------------------------------
--------------------------------------------------------------------------------
GGTTTAACCGAAGGATTTGAGTAGGAGCGTGGCTGGTCGGACCCGAAAGATGGTGAACTATGCCTGCGTAGGGCGAAGCC
TGTCTT-CGGATGGATTTGAGTAGGAGCGCGGCTGTTCGGACCCGAAAGATGGTGAACTATGCCTGTGTAGGGTGAAGCC
AGTTTT-CGGATGGATTTGAGTAGGAGCATAACTGTTCGGACCCGAAAGATGGTGAACTATGCCTGTGTAGGGTGAAGCC
AGTTT--CGGATGGATTTGAGT----------------------------------------------------------
AGTTTT-CGGATGGATTTGAGTAGGAGCATAACTGTTCGGACCCGAAAGATGGTGAACTATGCCTGTGTAGGGTGAAGCC
AGTTTT-CGGATGGATTTGAGTAGGAGCATAACTGTTCGGACCCGAAAGATGGTGAACTATGCCTGTGTAGGGTGAAGCC
--------------------------------------------------------------------------------
NNNNNN-NNNNNNNNNNNNNNNNNNNNNNNNNNNNNNNNGACCCGAAAGATTGTGAACTATGCCTGCGTAGGGCGAAACC
--------------------------------------------------------------------------------
--------------------------------------------------------------------------------
CGTTCT-CTGATGGATTTGAGTAAGAGCGTAGCTGTTCGGACCCGAAAGATGGTGAACTATGCCTGCGTAGGGCGAAGCC
--------------------------------------------------------------------------------
AGTCTT-CTGAAGGATTTGAGTAGGAGCACAGCTGTTCGGACCCGAAAGATGGTGAACTATGCCTGTATAGGGTGAAGCC
AGTCTT-CGGAAGGATTTGAGTAGGAGCACAGCTGTTCGGACCCGAAAGATGGTGAACTATGCTTGGATAGGGTGAAGCC
--------------------------------------------------------------------------------
--------------------------------------------------------------------------------
TGTTCCTCGGACGGATTTGAGTAGGAGCGCGGCCGTTCGGACCCGAAAGATGGTGAACTATGCCTGCGTAGGGCGAAGCC
TGTTCT-CGGATGGATTTGAGTAAGAGCATAACCGTTCGGACCCGAAAGATGGTGAACTATGCCTGCGTAGGGTGAAGCC
--------------------------------------------------------------------------------
TGTTCT-CGGATGGATTTGAGTAAGAGCATAACTGTTCGGACCCGAAAGATGGTGAACTATGCCTGTATAGGGTGAAGCC
TGTTCT-CGGATGGATTTGAGTAAGAGCATGACCGTTCGGACCCGAAAGATGGTGAACTATGCCTGCGTAGGGTGAAGCC
AGCTTGTCGGATGGATTTGAGTAAGAGCATAACTGTTCGGACCCGAAAGATGGTGAACTATGCCTGTATAGGGTGAAGCC
AGCTTGTCGGATGGATTTGAGTAAGAGCATAACTGTTCGGACCCGAAAGATGGTGAACTATGCCTGTATAGGGTGAAGCC
AGTTTA-CGGATGGATTTGAGTAGGAGCATAAATGTTCGGACCCGAAAGATGGTGAACTATGCCTGTATAGGGTGAAGCC
TGTTCT-CGGATGGATTTGAGTAAGAGCATAACTGTTCGGACCCGAAAGATGGTGAACTATGCCTGTATAGGGTGAAGCC
AGTTCA-CGGATGGATTTGAGTAGGAGCGTGGCCGTTCGGACCCGAAAGATGGTGAACTAAGCCTGCGTAGGGCGAAGCC
--------------------------------------------------------------------------------
TGTTCT-CGGATGGATTTGAGTAAGAGCATAACTGTTCGGACCCGAAAGATGGTGAACTATGCCTGTGTAGGGTGAAGCC
TGTTCT-CGGATGGATTTGAGTAAGAGCATAACTGTTCGGACCCGAAAGATGGTGAACTATGCCTGTGTAGGGTGAAGCC
GGCACG-CCGAGGGACTCGAGCAGGAGCGCGGCTGTTCGGACCCGAAAGATGGTGAACTATGCCCGCGTAGGGTGAAGCC
GGCACG-CCGAGGGACTCGAGCAGGAGCGCGGCTGTTCGGACCCGAAAGATGGTGAACTATGCCCGCGTAGGGTGAAGCC
GGCACG-CCGAGGGACTCGAGCAGGAGCGCGGCTGTTCGGACCCGAAAGATGGTGAACTATGCCCGCGTAGGGTGAAGCC
GGCACG-CCGAGGGACTCGAGCAGGAGCGCGGCTGTTCGGACCCGAAAGATGGTGAACTATGCCCGCGTAGGGTGAAGCC
GGCACG-CCGAGGGACTCGAGCAGGAGCGCGGCTGTTCGGACCCGAAAGATGGTGAACTATGCCCGCGTAGGGTGAAGCC
TGTTTT-CGGATGGATTTGAGTAAGAGCATAACTGTTCGGACCCGAAAGATGGTGAACTATGCCTGTATAGGGTGAAGCC
TGTTTT-CGGATGGATTTGAGTAAGAGCATAACTGTTCGGACCCGAAAGATGGTGAACTATGCCTGTATAGGGTGAAGCC
AGCTTGTCGGATGGATTTGAGTGGGAGCATGACTGTTCGGACCCGAAAGATGGTGAACTATGCCTGCGTAGGGTGAAGCC
AGCTTGTCGGATGGATTTGAGTGGGAGCATGACTGTTCGGACCCGAAAGATGGTGAACTATGCCTGCGTAGGGTGAAGCC
AGCTTGTCGGATGGATTTGAGTGGGAGCATGACTGTTCGGACCCGAAAGATGGTGAACTATGCCTGCGTAGGGTGAAGCC
AGCTTGTCGGATGGATTTGAGTGGGAGCATGACTGTTCGGACCCGAAAGATGGTGAACTATGCCTGCGTAGGGTGAAGCC
AGCTTGTCGGATGGATTTGAGTGGGAGCATGACTGTTCGGACCCGAAAGATGGTGAACTATGCCTGCGTAGGGTGAAGCC
AGCTTGTCGGATGGATTTGAGTGGGAGCATGACTGTTCGGACCCGAAAGATGGTGAACTATGCCTGCGTAGGGTGAAGCC
AGCTTGTCGGATGGATTTGAGTGGGAGCATGACTGTTCGGACCCGAAAGATGGTGAACTATGCCTGCGTAGGGTGAAGCC
TGTATT-CGGACGGATTTGAGTATGAGCGCGGCTGTTCGGACCCGAAAGATGGTGAACTATGCCTGCGTAGGGCGAAGCC
TGTATT-CGGACGGATTTGAGTATGAGCGCGGCTGTTCAGACCCGAAAGATGGTGAACTATGCCTGCGTAGGGCGAAGCC


AGAGGAAACTCTGGTGGAGGCTCGCAGCGGTTCTGACGTGCAAATCGATCGTCAAATATGGGCATGGGGGCGAAAGACTA
AGAGGAAACTCTGGTGGAGGCTCGCAGCGGTTCTGACGTGCAAATCGATCGTCAAATATAGGCATGGGGGCGAAAGACTA
--------------------------------------------------------------------------------
--------------------------------------------------------------------------------
--------------------------------------------------------------------------------
--------------------------------------------------------------------------------
AGAGGAAACTCTGGTGGAGGCTCGCAGCGGTTCTGACGTGCAAATCGATCGTCGAACGTGGGCATGGGGGCGAAAGACTA
AGAGGAAACTCTGGTGGAGGCTCGCAGCGGTTCTGACGTGCAAATCGATCGTCAAACATGGGCATGGGGGCGAAAGACTA
AGAGGAAACTCTGGTGGAGGCTCGCAGCGGTT------------------------------------------------
--------------------------------------------------------------------------------
AGAGGAAACTCTGGTGGAGGCTCGCAGCGGTTCTGACGTGCAAATCGATCGTCAAACATGGGCATGGGGGCGAAAGACTA
AGAGGAAACTCTGGTGGAGGCTCGCAGCGGTTCTGACGTGCAAATCGATCGTCAAACATGGGCATGGGGGCGAAA-----
--------------------------------------------------------------------------------
AGGGGAAACCCTTGTGGAAGCTCTCAGCGGTTCTGACGTGCAAATCGATCGTCCAACGTGGGCATGGGGGCGAAAGACTA
--------------------------------------------------------------------------------
--------------------------------------------------------------------------------
AGAGGAAACTCTGGTGGAGGCTCGCAGCGGTTCTGACGTGCAAATCGATCGTCAAACGTGGGCATGGGGGCGAAAGACTA
--------------------------------------------------------------------------------
AGAGGAAACTCTGGTGGAGGCTCGCAGCGGTTCTGACGTGCAAATCGATCGTCGAATATGGGCATGGGGGCGAAAGACTA
AGAGGAAACTCTGGTGGAGGCTCGCAGCGGTTCTGACGTGCAAATCGATCGTCGAATATGGGCATGGGG-----------
--------------------------------------------------------------------------------
--------------------------------------------------------------------------------
AGAGGAAACTCTGGTGGAGGCTCGCAGCGGTTCTGACGTGCAAATCGATCGTCGAACGTGGGCATGGGGGCGAAAGACTA
AGAGGAAACTCTGGTGGAGGCTCGCAGCGGTTCTGACGTGCAAATCGATCGTCAAACGTGGGCATGGGGGCGAAAGACTA
--------------------------------------------------------------------------------
AGAGGAAACTCTGGTGGAGGCTCGCAGCGGTTCTGACGTGCAAATCGATCGTCAAATATGGGCATGGGGGCGAAAGACTA
AGAGGAAACTCTGGTGGAGGCTCGCAGCGGTTCTGACGTGCAAATCGATCGTCAAACGTGGGCATGGGGGCGAAAGACTA
AGAGGAAACTCTGGTGGAGGCTCGCAGCGGTTCTGACGTGCAAATCGATCGTCAAATATGGGCATGGGGGCGAAAGACTA
AGAGGAAACTCTGGTGGAGGCTCGCAGCGGTTCTGACGTGCAAATCGATCGTCAAATATGGGCATGGGGGCGAAAGACTA
AGAGGAAACTCTGGTGGAGGCTCGCAGCGGTTCTGACGTGCAAATCGATCGTCAAATATGGGCATGGGGGCGAAAGACTA
AGAGGAAACTCTGGTGGAGGCTCGCAGCGGTTCTGACGTGCAAATCGATCGTCAAATATGGGCATGGGGGCGAAAGACTA
AGAGGAAACTCTGGTGGAGGCCCGCAGCGGTTCTGACGTGCAAATCGATCGTCAAACGTGGGCTTGGGGGCGAAAGACCA
--------------------------------------------------------------------------------
AGAGGAAACTCTGGTGGAGGCTCGCAGCGGTTCTGACGTGCAAATCGATCGTCAAACATGGGCATGGGG-CGAAAGACTA
AGAGGAAACTCTGGTGGAGGCTCGCAGCGGTTCTGACGTGCAAATCGATCGTCAAACATGGGCATGGGGGCGAAAGACTA
AGGGGAAACCCTGGTGGAGGCCCGCAGCGGTTCTGACGTGCAAATCGATCGTCAAACGTGGGCATGGGGGCGAAAGACTA
AGGGGAAACCCTGGTGGAGGCCCGCAGCGGTTCTGACGTGCAAATCGATCGTCAAACGTGGGCATGGGGGCGAAAGACTA
AGGGGAAACCCTGGTGGAGGCCCGCAGCGGTTCTGACGTGCAAATCGATCGTCAAACGTGGGCATGGGGGCGAAAGACTA
AGGGGAAACCCTGGTGGAGGCCCGCAGCGGTTCTGACGTGCAAATCGATCGTCAAACGTGGGCATGGGGGCGAAAGACTA
AGGGGAAACCCTGGTGGAGGCCCGCAGCGGTTCTGACGTGCAAATCGATCGTCAAACGTGGGCATGGGGGCGAAAGACTA
AGAGGAAACTCTGGTGGAGGCTCGCAGCGGTTCTGACGTGCAAATCGATCGTCAAATATGGGCATGGGGGCGAAAGACTA
AGAGGAAACTCTGGTGGAGGCTCGCAGCGGTTCTGACGTGCAAATCGATCGTCAAATATGGGCATGGGGGCGAAAGACTA
AGAGGAAACTCTGGTGGAGGCTCGCAGCGGTTCTGACGTGCAAATCGATCGTCAAACGTGGGCATGGGGGCGAAAGACTA
AGAGGAAACTCTGGTGGAGGCTCGCAGCGGTTCTGACGTGCAAATCGATCGTCAAACGTGGGCATGGGGGCGAAAGACTA
AGAGGAAACTCTGGTGGAGGCTCGCAGCGGTTCTGACGTGCAAATCGATCGTCAAACGTGGGCATGGGGGCGAAAGACTA
AGAGGAAACTCTGGTGGAGGCTCGCAGCGGTTCTGACGTGCAAATCGATCGTCAAACGTGGGCATGGGGGCGAAAGACTA
AGAGGAAACTCTGGTGGAGGCTCGCAGCGGTTCTGACGTGCAAATCGATCGTCAAACGTGGGCATGGGGGCGAAAGACTA
AGAGGAAACTCTGGTGGAGGCTCGCAGCGGTTCTGACGTGCAAATCGATCGTCAAACGTGGGCATGGGGGCGAAAGACTA
AGAGGAAACTCTGGTGGAGGCTCGCAGCGGTTCTGACGTGCAAATCGATCGTCAAACGTGGGCATGRGGGCGAAAGACTA
AGAGGAAACTCTGGTGGAGGCTCGCAGCGGTTCTGACGTGCAAATCGATCGTCAAACGTGGGCATGGGGGCGAAAGACTA
AGAGGAAACTCTGGTGGAGGCTCGCAGCGGTTCTGACGTGCAAATCGATCGTCAAACGTGGGCATGGGGGCGAAAGACTA


ATCGAATCATCTAGTTGCTGGTTCACGCCGAAGTTTCCCTCAGGATAGCAGTGTTGAAC-----TCAGTTTTATGAGGTA
ATCGAATCATCTAGTTGCTGGTTCACGCCGAAGTTTCCCTCAGGATAGCAGTGTCGAGC-----TCAGTTTTATGAGGTA
--------------------------------------------------------------------------------
--------------------------------------------------------------------------------
--------------------------------------------------------------------------------
--------------------------------------------------------------------------------
ATCGAACCATCTAGTAGCTGGTTCCCGCCGAAGTTTCCCTCAGGATAGCAGCGCCGATC-----TCAGTTTTATGAGGTA
ATCGAACCATCTAGTAGCTGGTTTCCGCCGAAGTTTCCCTCAGGATAGCAGTGCTGGTC-----TCAGTTTTATGAGGTA
--------------------------------------------------------------------------------
--------------------------------------------------------------------------------
ATCGAACCATCTAGTAGCTGGTTTCCGCCGAAGTT---------------------------------------------
--------------------------------------------------------------------------------
--------------------------------------------------------------------------------
--------------------------------------------------------------------------------
--------------------------------------------------------------------------------
--------------------------------------------------------------------------------
ATCGAACCATCTAGTAGCTGGTTTCCGCCGAAGTTTCCCTCAGGATAGCAGCGCCGATC-----TCAGTTTTATGAGGTA
--------------------------------------------------------------------------------
ATCGAACCATCTAGTAGCTGG-----------------------------------------------------------
--------------------------------------------------------------------------------
--------------------------------------------------------------------------------
--------------------------------------------------------------------------------
ATCGAACCATCTAGTAGCTGGTTTCCGCCGAAGTTTCCCTCAGGATAGCAGCGCCGGCGCAAACTCACTTTTATGAGGTA
ATCGAACCATCTAGTAGCTGGTTTCCGCCGAAGTTTCCCTCAGGATAGCAGTGCTGATC-----TCAGTTTTATGAGGTA
--------------------------------------------------------------------------------
ATCGAACCATCTAGTAGCTGGTTTCCGCCGAAGTTTCCCTCAGGATAGCAGTGCTGACCT----TCAGTTTTATGAGGTA
ATCGAACCATCTAGTAGCTGGTTTCCGCCGAAGTTTCCCTCAGGATAGCAGTGCTGATC-----TCAGTTTTATGAGGTA
ATCGAACCATCTAGTAGCTGGTTTCCGCCGAAGTTTCCCTCAGGATAGCAGTGCTGATC-----TCAGTTTTATGAGGTA
ATCGAACCATCTAGTAGCTGGTTTCCGCCGAAGTTTCCCTCAGGATAGCAGTGCTGATC-----TCAGTTTTATGAGGTA
ATCGAACCATCTAGTAGCTGGTTTCCGCCGAAGTTTCCCTCAGGATAGCAGTGCTGAAC-----TCAGTTTTATGAGGTA
ATCGAACCATCTAGTAGCTGGTTTCCGCCGAAGTTTCCCTCAGGATAGCAGTGCTGATC-----TCAGTTTTATGAGGTA
ATCGAACCGTCTAGTAGCTGGTTTCCGCCGAAGTTTCCCTCAGGATAGCAGTGCTGGTC-----TCAGTTTTATGAGGTA
--------------------------------------------------------------------------------
ATCGAACCATCTAGTAGCTGGTTTCCGCCGAAGTTTCCC-----------------------------------------
ATCGAACCATCTAGTAGCTGGTTTCCGCCGAAGTTTCCCTCAGGATAGCAGTGCTGATC-----TCAGTTTTATGAGGTA
ATCGAACCATCTAGTAGCTGGTTTCCGCCGAAGTTTCCCTCAGGATAGCGGCGCCGATC-----TCAGTTTTATGAGGTA
ATCGAACCATCTAGTAGCTGGTTTCCGCCGAAGTTTCCCTCAGGATAGCGGCGCCGATC-----TCAGTTTTATGAGGTA
ATCGAACCATCTAGTAGCTGGTTTCCGCCGAAGTTTCCCTCAGGATAGCGGCGCCGATC-----TCAGTTTTATGAGGTA
ATCGAACCATCTAGTAGCTGGTTTCCGCCGAAGTTTCCCTCAGGATAGCGGCGCCGATC-----TCAGTTTTATGAGGTA
ATCGAACCATCTAGTAGCTGGTTTCCGCCGAAGTTTCCCTCAGGATAGCGGCGCCGATC-----TCAGTTTTATGAGGTA
ATCGAACCATCTAGTAGCTGGTTTCCGCCGAAGTTTCCCTCAGGATAGCAGTGCTGATC-----TCAGTTTTATGAGGTA
ATCGAACCATCTAGTAGCTGGTTTCCGCCGAAGTTTCCCTCAGGATAGCAGTGCTGATC-----TCAGTTTTATGAGGTA
ATCGAACCATCTAGTAGCTGGTTTCCGCCGAAGTTTCCCTCAGGATAGCAGTGCTGATC-----TCAGTTTTATGAGGTA
ATCGAACCATCTAGTAGCTGGTTTCCGC----------------------------------------------------
ATCGAACCATCTAGTAGCTGGTTTCCGCCGAAGTTTCCCTCAGGATAGCAGTGCTGATC-----TCAGTTTTATGAGGTA
ATCGAACCATCTAGTAGCTGGTTTCCGCCGAAGTTTCCCTCAGGATAGCAGTGCTGATC-----TCAGTTTTATGAGGTA
ATCGAACCATCTAGTAGCTGGTTTCCGCCGAAGTTTCCCTCAGGATAGCAGTGCTGATC-----TCAGTTTTATGAGGTA
ATCGAACCATCTAGTAGCTGGTTTCCGCCGAAGTTTCCCTCAGGATAGCAGTGCTGATC-----TCAGTTTTATGAGGTA
ATCGAACCATCTAGTAGCTGGTTTCCGCCGAAGTTTCCCTCAGGATAGCAGTGCTGATC-----TCAGTTTTATGAGGTA
ATCGAACCATCTAGTAGCTGGTTTCCGCCGAAGTTTCCCTCAGGATAGCAGTGCTGATC-----TCAGTTTTATGAGGTA
ATCGAACCATCTAGTAGCTGGTTTCCGCCGAAGTTTCCCTCAGGATAGCAGTGCTGATC-----TCAGTTTTATGAGGTA


AAGCGAATGATTAGGGACTCGGGGGCGCCATATTGCCTTCATCCATTCTCAAACTTTAAATATGTAAGAAGCTCTTGTTG
AAGCGAATGATTAGGGACTCGGGGGCGCCATATTGCCTTCATCCATTCTCAAACTTTAAATATGTAAGAAGCCTTTGTTG
--------------------------------------------------------------------------------
--------------------------------------------------------------------------------
--------------------------------------------------------------------------------
--------------------------------------------------------------------------------
AAGCGAATGATTAGGGACTCGGGGGCGCTGACATGCCTTCATCCATTCTCAAACTTTGAATATGTAAGAAGCTCCTGTCA
AAGCGAATGATTAGGGACCCGGGGGCGCTATTAAGCCTTCATCCATTCTCAAACTTTAAATATGTAAGAAGCCCTTGTCA
--------------------------------------------------------------------------------
--------------------------------------------------------------------------------
--------------------------------------------------------------------------------
--------------------------------------------------------------------------------
--------------------------------------------------------------------------------
--------------------------------------------------------------------------------
--------------------------------------------------------------------------------
--------------------------------------------------------------------------------
AAGCGAATGATTAGGGACCCGGGGGCGCTGATAAGCCTTCATCCATTCTCAAACTTTGAATATGTAAGAAGCCCTTGTCA
--------------------------------------------------------------------------------
--------------------------------------------------------------------------------
--------------------------------------------------------------------------------
--------------------------------------------------------------------------------
--------------------------------------------------------------------------------
GAGCGAATGATTAGGGACTCGGGGGCGTCGTTAAGCCTTCATCCATTCTCAAACTTCGAATGCGTAAGAGGCCCTTGTCG
AAGCGAATGATTAGGGACTCGGGGGCGCTGTTTAGCCTTCATCCATTCTCAAACTTTAAATATGTAAGAAGCCCTTGTCG
--------------------------------------------------------------------------------
AAGCGAATGATTAGGGACTCGGGGGCGCTATTTAGCCTTCATCCATTCTCAAACTTTAAATATGTAAGAAGCCCTTGTCA
AAGCGAATGATTAGGGACTCGGGGGCGCTATTTAGCCTTCATCCATTCTCAAACTTTAAATATGTAAGAAGCCCTTGTCA
AAGCGAATGATTAGGGACTCGGGGGCGCTATTTAGCCTTCATCCATTCTCAAACTTTAAATATGTAAGAAGCTCTTGTCG
AAGCGAATGATTAGGGACTCGGGGGCGCTATTTAGCCTTCATCCATTCTCAAACTTTAAATATGTAAGAAGCCCTTGTCG
AAGCGAATGATTAGGGACTCGGGGGCGCTATTTAGCCTCCATCCATTCTCAAACTTTAAATATGTAAGAAGCCCTTGTCA
AAGCGAATGATTAGGGACTCGGGGGCGCTATTTAGCCTTCATCCATTCTCAAACTTTAAATATGTAAGAAGCCCTTGTCG
AAGCGAATGATTAGGGGCTCGGGGGCGCTGATTAGCCTTCACCCATTCTCAAACTTTGAATATGTAAGAAGCCCTTGTCG
--------------------------------------------------------------------------------
--------------------------------------------------------------------------------
AAGCGAATGATTAGGGACTCGGGGGCGCTATTTAGCCTTCATCCATTCTCAAACTTTAAATATGTAAGAAGCCCTTGTCA
GAGCGAATGATTAGGGACCCGGGGGCGCTGTTAAGCCTTCATCCATTCTCAAACTCTGAATGCGTAAGAAGCCCCCGTCG
GAGCGAATGATTAGGGACCCGGGGGCGCTGTTAAGCCTTCATCCATTCTCAAACTCTGAATGCGTAAGAAGCCCCCGTCG
GAGCGAATGATTAGGGACCCGGGGGCGCTGTTAAGCCTTCATCCATTCTCAAACTCTGAATGCGTAAGAAGCCCCCGTCG
GAGCGAATGATTAGGGACCCGGGGGCGCTGTTAAGCCTTCATCCATTCTCAAACTCTGAATGCGTAAGAAGCCCCCGTCG
GAGCGAATGATTAGGGACCCGGGGGCGCTGTTAAGCCTTCATCCATTCTCAAACTCTGAATGCGTAAGAAGCCCCCGTCG
AAGCGAATGATTAGGGACTCGGGGGCGCTATTTAGCCTTCATCCATTCTCAAACTTTAAATATGTAAGAAGCCCTTGTCG
AAGCGAATGATTAGGGACTCGGGGGCGCTATTTAGCCTTCATCCATTCTCAAACTTTAAATATGTAAGAAGCCCTTGTCG
AAGCGAATGATTAGGGACTCGGGGGCGCTATTTAGCCTCCATCCATTCTCAAACTTTAAATATGTAAGAAGCCACTGTCG
--------------------------------------------------------------------------------
AAGCGAATGATTAGGGACTCGGGGGCGCCATTTAGCCTCCATCCATTCTCAAACTTTAAATATGTAAGAAGCCACTGTCG
AAGCGAATGATTAGGGACTCGGGGGCGCTATTTAGCCTCCATCCATTCTCAAACTTTAAATATGTAAGAAGCCACTGTCG
AAGCGAATGATTAGGGACTCGGGGGCGCTATTTAGCCTCCATCCATTCTCAAACTTTAAATATGTAAGAAGCCACTGTCG
AAGCGAATGATTAGGGACTCGGGGGCGCTATTTAGCCTCCATCCATTCTCAAACTTTAAATATGTAAGAAGCCACTGTCG
AAGCGAATGATTAGGGACTCGGGGGCGCTATTTAGCCTCCATCCATTCTCAAACTTTAAATATGTAAGAAGCCACTGTCG
AAGCGAATGATTAGGGACCCGGGGGCGCTGATAAGCCTTCATCCATTCTCAAACTTTGAATGCGTAAGAAGCCCTTGTCA
AAGCGAATGATTAGGGACCCGGGGGCGCTGATAAGCCTTCATCCATTCTCAAACTTTGAATGCGTAAGAAGCCCTTGTCA


CTTAGTTGAACGTGGGCA--TTCGAATGTATCAACACTAGTGGGCCATTTTTGGTAAGCAGAACTGGCGATGCGGGATGA
CTTAATTGAACGTGGGCA--TTCGAATGTATCGACACTAGTGGGCCATTTTTGGTAAGCAGAACTGGCGATGCGGGATGA
--------------------------------------------------------------------------------
--------------------------------------------------------------------------------
--------------------------------------------------------------------------------
--------------------------------------------------------------------------------
CTTAATTGGACGGGGGCG--TTCGAATGCAACGGCGCTAGTGGGCCATTTTTGGTAAGCAGAACTGGCGATGCGGGATGA
CTTAGCTGGACGCGGGCG--CTCGAATGCAGCAGCACTAGTGGGCCATTTTTGGTAAGCAGAACTGGCGATGCGGGATGA
--------------------------------------------------------------------------------
--------------------------------------------------------------------------------
--------------------------------------------------------------------------------
--------------------------------------------------------------------------------
--------------------------------------------------------------------------------
--------------------------------------------------------------------------------
--------------------------------------------------------------------------------
--------------------------------------------------------------------------------
CTTAATTGGACGTGGGCA--TTTGAATGCAACGGCGCTAGTGGGCCATTTTTGGTAAGCAGAACTGGCGATGCGGGATGA
--------------------------------------------------------------------------------
--------------------------------------------------------------------------------
--------------------------------------------------------------------------------
--------------------------------------------------------------------------------
--------------------------------------------------------------------------------
CTTGGCTGGACGCGGGCACCATCGAATGCAGCGGCGCTAGTGGGCCATTTTTGGTAAGCAGAACTGGCGATGCGGGATGA
CTTAGCTGGACGCGGGCA--TTCGAATGTAACAGCACTAGTGGGCCATTTTTGGTAAGCAGAACTGGCGATGCGGGATGA
--------------------------------------------------------------------------------
CTTAGTTGGACGTGGGCA--TTCGAATGTAACAGCACTAGTGGGCCATTTTTGGTAAGCAGAACTGGCGATGCGGGATGA
CTTAGTTGGACGTGGGCA--TTCGAATGCAGCAGCACTAGTGGGCCATTTTTGGTAAGCAGAACTGGCGATGCGGGATGA
CTTAGTTGGACGCGGGCA--TTCGAATGCAGCAGCACTAGTGGGCCATTTTTGGTAAGCAGAACTGGCGATGCGGGATGA
CTTAGTTGGACGTGGGCA--TTCGAATGCAGCAGCACTAGTGGGCCATTTTTGGTAAGCAGAACTGGCGATGCGGGATGA
CTTAATTGGACGTGGGCA--TTCGAATGCAGCAGCACTAGTGGGCCATTTTTGGTAAGCAGAACTGGCGATGCGGGATGA
CTTAGTTGGACGTGGGCA--TTCGAATGCAGCAGCACTAGTGGGCCATTTTTGGTAAGCAGAACTGGCGATGCGGGATGA
CCTAGGCGGACGCGGGCC--TTCGAATGCAGCAGCACTAGTGGGCCGTTTTTGGTAAGCAGAACCGGCGATGCGGGATGA
--------------------------------------------------------------------------------
--------------------------------------------------------------------------------
CTTAGTTGGACGTGGGCA--TTCGAATGTAACAGCACTAGTGGGCCATTTTTGGTAAGCAGAACTGGCGATGCGGGATGA
CCCAGGCGGACGGGGGCC--TTCGAATGCAACGGCGCTAGTGGGCCATTTTTGGTAAGCAGAACTGGCGATGCGGGATGA
CCCAGGCGGACGGGGGCC--TTCGAATGCAACGGCGCTAGTGGGCCATTTTTGGTAAGCAGAACTGGCGATGCGGGATGA
CCCAGGCGGACGGGGGCC--TTCGAATGCAACGGCGCTAGTGGGCCATTTTTGGTAAGCAGAACTGGCGATGCGGTATGA
CCCAGGCGGACGGGGGCC--TTCGAATGCAACGGCGCTAGTGGGCCATTTTTGGTAAGCAGAACTGGCGATGCGGGATGA
CCCAGGCGGACGGGGGCC--TTCGAATGCAACGGCGCTAGTGGGCCATTTTTGGTAAGCAGAACTGGCGATGCGGGATGA
CTTAGTTGGACGTGGGCA--TTCGAATGCAGCAGCACTAGTGGGCCATTTTTGGTAAGCAGAACTGGCGATGCGGGATGA
CTTAGTTGGACGTGGGCA--TTCGAATGCAGCAGCACTAGTGGGCCATTTTTGGTAAGCAGAACTGGCGATGCGGGATGA
YTTAATTGGACGTCGGCA--TTCGAATGCAGCAGCACTAGTGGGCCATTTTTGGTAAGCAGAACTGGCGATGCGGGATGA
--------------------------------------------------------------------------------
CTTAATTGGACGTCGGCA--TTCGAATGCAGCAGCACTAGTGGGCCATTTTTGGTAAGCAGAACGGGCGATGCGGGATGA
CTTAATTGGACGTCGGCA--TTCGAATGCAGCAGCACTAGTGGGCCATTTTTGGTAAGCAGAACTGGCGATGCGGGATGA
CTTAATTGGACGTCGGCA--TTCGAATGCAGCAGCACTAGTGGGCCATTTTTGGTAAGCAGAACTGGCGATGCGGGATGA
CTTAATTGGACGTCGGCA--TTCGAATGCAGCAGCACTAGTGGGCCATTTTTGGTAAGCAGAACTGGCGATGCGGGATGA
CTTAATTGGACGTCGGCA--TTCGAATGCAGCAGCACTAGTGGGCCATTTTTGGTAAGCAGAACTGGCGATGCGGGATGA
CTTAGTTGGACGCGGGCA--TTCGAATGCAGCAGCACTAGTGGGCCATTTTTGGTAAGCAGAACTGGCGATGCGGGATGA
CTTAGTTGGACGCGGGCA--TTCGAATGCAGCAGCACTAGTGGGCCATTTTTGGTAAGCAGAACTGGCGATGCGGGATGA


ACCGAACGCGGGGTTAAGGTGCCAGAGTGGACGCTCATCAGACACCA---------------------------------
ACCGAACGCGGGGTTAAGGTGCCAGAGTGGACGCTCATCAGACACCACAAAAGGTGTTGAAGAATTAGAACAGCAGGACG
--------------------------------------------------------------------------------
--------------------------------------------------------------------------------
--------------------------------------------------------------------------------
--------------------------------------------------------------------------------
ACCGAACGCGGGGTTAAGGTGCCGGAGTGGACGCTCATCAGACACCACAAAAGGCGTTAGTACATCTTGACAGCAGGACG
ACCGAACGCGGGGTTAAGGTGCCAGAGTGGACGCTCATCAGACACCACAAAAGGCGTTAGTACATCTTGACAGCAGGACG
--------------------------------------------------------------------------------
--------------------------------------------------------------------------------
--------------------------------------------------------------------------------
--------------------------------------------------------------------------------
--------------------------------------------------------------------------------
--------------------------------------------------------------------------------
--------------------------------------------------------------------------------
--------------------------------------------------------------------------------
ACCGAACGCGAGGATAAGGTGCCGGAGTGGACGCTCATCAGACACCA---------------------------------
--------------------------------------------------------------------------------
--------------------------------------------------------------------------------
--------------------------------------------------------------------------------
--------------------------------------------------------------------------------
--------------------------------------------------------------------------------
ACCGAACGCGGGGTTAAGGCGCCGGAGTGGACGCTCATCAGACACCACAAAAGGCGTTGGTACATCTTGACAGCAGGACG
ACCGAACGCGGGGTTAAGGTGCCGGAGTGGACGCTCATCAGACACCACAAAAGGTGTTAGTACATCTTGACAGCAGGACG
--------------------------------------------------------------------------------
ACCGAACGCGGGGTTAAGGTGCCAGAGTGGACGCTCATCAGACACCACAAAAGGCGTTAGTACATCTTGACAGCAGGACG
ACCGAACGCGGGGTTAAGGTGCCGGAGTGGACGCTCATCAGACACCACAAAAGGCGTTAGTACATCTTGACAGCAGGACG
ACCGAACGCGGGGTTAAGGTGCCAGAGTGGACGCTCATCAGAC-------------------------------------
ACCGAACGCGGGGTTAAGGTGCCAGAGTGGACGCTCATCAGACAC-----------------------------------
ACCGAACGCGGGGTTAAGGTGCCAGAGTGAACGCTCATCAGACACCACAAAAGGTGTTAGTACATCTTGACAGCAGGACG
ACCGAACGCGGGGTTAAGGTGCCAGAGTGGACGCTCATCAGACACCACAAAAGGTGTTAGTACATCTTGACAGCAGGACG
ACCGAACGCGGGGTTAAGGTGCCGGAGTGGACGCTCATCAGACACCNCAAAAGGTGTTAGCACATCTTGACAGCAGGACG
--------------------------------------------------------------------------------
--------------------------------------------------------------------------------
ACCGAACGCGGGGTTAAGGTGCCA--------------------------------------------------------
ACCGAACGCGGGGTTAAGGCGCCGGAGTGGACGCTCATGAGACACCACAAAAGGCGTTAGCACATCTTGACAGCAGGGCG
ACCGAACGCGGGGTTAAGGCGCCGGAGTGGACGCTCATGAGACACCACAAAAGGCGTTAGCACATCTTGACAGCAGGGCG
ACCGAACGCGGGGTTAAGGCGCCGGAGTGGACGCTCATGAGACACCACAAAAGGCGTTAGCACATCTTGACAGCAGGGCG
ACCGAACGCGGGGTTAAGGCGCCGGAGTGGACGCTCATGAGACACCACAAAAGGCGTTAGCACATCTTGACAGCAGGGCG
ACCGAACGCGGGGTTAAGGCGCCGGAGTGGACGCTCATGAGACACCACAAAAGGCGTTAGCACATCTTGACAGCAGGGCG
ACCGAACGCGGGGTTAAGGTGCCAGAGTGGACGCTCATCAGACACCACAAAAGGTGTTAGTACATCTTGACAGCAGGACG
ACCGAACGCGGGGTTAAGGTGCCAGAGTGGACGCTCATCAGACACCACAAAAGGTGTTAGTACATCTTGACAGCAGGACG
ACCGAACGCGGGGTTAAGGTGCCAGAGTGGACGCTCATCAGACACCACAAAAGGTGTTAGTACATCTTGACAGCAGGACG
--------------------------------------------------------------------------------
ACCGAACGCGGGGTTAAGGTGCCAGAGTGGACGCTCATCAGACACCACAAAAGGTGTTAGTACATCTTGACAGCAGGACG
ACCGAACGCTGGGTTAAGGTGCCAGAGTGGACGCTCATCAGACACCACAAAAGGTGTTAGTACATCTTGACAGCAGGACG
ACCGAACGCGGGGTTAAGGTGCCAGAGTGGACGCTCATCAGACACCACAAAAGGTGTTAGTACATCTTGACAGCAGGACG
ACCGAACGCGGGGTTAAGGTGCCAGAGTGGACGCTCATCAGACACCACAAAAGGTGTTAGTACATCTTGACAGCAGGACG
ACCGAACGCGGGGTTAAGGTGCCAGAGTGGACGCTCATCAGACACCACAAAAGGTGTTAGTACATCTTGACAGCAGGACG
ACCGAACGCGGGGTTAAGGTGCCGGAGTGGACGCTCATCAGACACCACAAAAGGCGTTAGTACATCTTGACAGCAGGACG
ACCGAACGCGGGGTTAAGGTGCCGGAGTGGACGCTCATCAGACACCACAAAAGGCGTTAGTACATCTTGACAGCAGGACG


--------------------------------------------------------------------------------
GTGGCCATGGAAGTCGGCATCCGCTTAGTCAGTTCAACAGACTCACCTGCCGAATTCTTCAGCCCTGAAAATGGATGGCG
--------------------------------------------------------------------------------
--------------------------------------------------------------------------------
--------------------------------------------------------------------------------
--------------------------------------------------------------------------------
GTGGCCATGGAAGTCGGAATCCGCTAAGGACTGTGTAACAACTCACCTGCCGAATGTACTAGCCCTGAAAATGGATGGCG
GTGGCCATGGAAGTCGGAACCCGCTAAGGACTGTGTAACAACTCACCTGCCGAATGTACTAGCCCTGAAAATGGATGGCG
--------------------------------------------------------------------------------
--------------------------------------------------------------------------------
--------------------------------------------------------------------------------
--------------------------------------------------------------------------------
--------------------------------------------------------------------------------
--------------------------------------------------------------------------------
--------------------------------------------------------------------------------
--------------------------------------------------------------------------------
--------------------------------------------------------------------------------
--------------------------------------------------------------------------------
--------------------------------------------------------------------------------
--------------------------------------------------------------------------------
--------------------------------------------------------------------------------
--------------------------------------------------------------------------------
GTGGCCATGGAAGTCGGAAACCGCTAAGGACTGTGTAACAACTCACCTGCCGAATGTACCAGCCCTGAAAATGGATGGCG
GTGGCCATGGAAGTCGGAATCCGCTAAGGACTGTGTAACAACTCACCTGCCGAATGTACTAGCCCTGAAAATGGATGGCG
--------------------------------------------------------------------------------
GTGGCCATGGAAGTCGGAAACCGCTAAGGACTGTGTAACAACTCACCTGCCGAATGTACTAGCCCTGAAAATGGATGGCG
GTGGCCATGGAAGTCGGAATCCGCTAAGGACTGTGTAACAACTCACCTGCCGAATGTACTAGCCCTGAAAATGGATGGCG
--------------------------------------------------------------------------------
--------------------------------------------------------------------------------
GTGGCCATGGAAGTCGGAATCCGCTAAGGACTGTGTAACAACTCACCTGCCGAATGTACTAGCCCTGAAAATGGATG---
GTGGCCATGGAAGTCGGAATCCGCTAAGGACTGTGTAACAACTCACCTGCCGAATGTACTAGCCCTGAAAATGGATGGCG
GTGGCCATGGAAGTCGGAACCCGCTAAGGACTGTGTAACAACTCACCTGCCGAATGTGCTAGCCCTGAAAATGGATGGCG
--------------------------------------------------------------------------------
--------------------------------------------------------------------------------
--------------------------------------------------------------------------------
GTGGCCATGGAAGTCGGAATCCGCTAAGGACTGTGTAACAACTCACCTGCCGAATGTGCTAGCCCTGAAAATGGATGGCG
GTGGCCATGGAAGTCGGAATCCGCTAAGGACTGTGTAACAACTCACCTGCCGAATGTGCTAGCCCTGAAAATGGATGGCG
GTGGCCATGGAAGTCGGAATCCGCTAAGGACTGTGTAACAACTCACCTGCCGAATGTGCTAGCCCTGAAAATGGATGGCG
GTGGCCATGGAAGTCGGAATCCGCTAAGGACTGTGTAACAACTCACCTGCCGAATGTGCTAGCCCTGAAAATGGATGGCG
GTGGCCATGGAAGTCGGAATCCGCTAAGGACTGTGTAACAACTCACCTGCCGAATGTGCTAGCCCTGAAAATGGATGGCG
GTGGCCATGGAAGTCGGAATCCGCTAAGGACTGTGTAACAACTCACCTGCCGAATGTACTAGCCCTGAAAATGGATGGCG
GTGGCCATGGAAGTCGGAATCCGCTAAGGACTGTGTAACAACTCACCTGCCGAATGTACTAGCCCTGAAAATGGATGGCG
GTGGCCATGGAAGTCGGAATCCGCTAAGGACTGTGTAACAACTCACCTGCCGAATGTACTAGCCCTGAAAATGGATGGCG
--------------------------------------------------------------------------------
GTGGCCATGGAAGTCGGAATCCGCTAAGGACTGTGTAACAACTCACCTGCCGAATGTACTAGCCCTGAAAATGGATGGCG
GTGGCCATGGAAGTCGGAATCCGCTAAGGACTGTGTAACAACTCACCTGCCGAATGTACTAGCCCTGAAAATGGATGGCG
GTGGCCATGGAAGTCGGAATCCGCTAAGGACTGTGTAACAACTCACCTGCCGAATGTACTAGCCCTGAAAATGGATGGCG
GTGGCCATGGAAGTCGGAATCCGCTAAGGACTGTGTAACAACTCACCTGCCGAATGTACTAGCCCTGAAAATGGATGGCG
GTGGCCATGGAAGTCGGAATCCGCTAAGGACTGTGTAACAACTCACCTGCCGAATGTACTAGCCCTGAAAATGGATGGCG
GTGGCCATGGAAGTCGGAATCCGCTAAGGACTGTGTAACAACTCACCTGCCGAATGTACTAGCCCTGAAAATGGATGGCG
GTGGCCATGGAAGTCGGAATCCGCTAAGGACTGTGTAACAACTCACCTGCCGAATGTACTAGCCCTGAAAATGGATGGCG


--------------------------------------------------------------------------------
CTCAAGCGTCCCACCCATACCCCGCCCTCA-GGCTAGAAAC-GATGGCCTGAGGAGTAGGCGTGCGTGGAGGTC-TGTGA
--------------------------------------------------------------------------------
--------------------------------------------------------------------------------
--------------------------------------------------------------------------------
--------------------------------------------------------------------------------
CTCAAGCGTCCCACCCATACCCCGCCCCCC-GGGCAGGACC-GAGGCCCGGGGGAGTAGGC-------------------
CTCAAGCGTCCCACCCATACCCCGCCCCCC-GGGCAGGATC-GACGCCCGGGGGA-------------------------
--------------------------------------------------------------------------------
--------------------------------------------------------------------------------
--------------------------------------------------------------------------------
--------------------------------------------------------------------------------
--------------------------------------------------------------------------------
--------------------------------------------------------------------------------
--------------------------------------------------------------------------------
--------------------------------------------------------------------------------
--------------------------------------------------------------------------------
--------------------------------------------------------------------------------
--------------------------------------------------------------------------------
--------------------------------------------------------------------------------
--------------------------------------------------------------------------------
--------------------------------------------------------------------------------
CTCAAGCGTCCCGCCCATACCCCGCCCCC---------------------------------------------------
CTCAAGCGTCCCACCCATACCCCGCCCCCC-GGGCAGAAAC-GACGCCCAGGGGAGTAGGCGGACGCGGAGGTC------
--------------------------------------------------------------------------------
CTCAAGCGTCCCACCCATACCTCGCCCCCT-GGGTAGAAAC-GATGCCCAGGGGAGTAGGCGGACGTGG-----------
CTCAAGCGTCCCACCCATACCCCGCCCCCC-GGGTAGAAAC-GAGGCCCGGGGGAGTAGGCGGACGCGGGGGTC-AGTGA
--------------------------------------------------------------------------------
--------------------------------------------------------------------------------
--------------------------------------------------------------------------------
CTCAAGCGTCCCACCCATACCTCGCCCCCT-GGGTAGAAAC-GACGCCCAGGGGAGTAGGCGGACGTGGAGGTCAGTGAC
CTCAAGCGTCCCACCCATACCCCGCCCCCCACGGCAGGAGC-GACGCCGGGGGGAGTAGGCGGAC---------------
--------------------------------------------------------------------------------
--------------------------------------------------------------------------------
--------------------------------------------------------------------------------
CTCAAGCGTCCCGCCCATACCCCGCCCCCC-GGGCAGGCCC-GAGGCCCGGGGGAGTAGGCGGACGCGGGGGTC-CGCGG
CTCAAGCGTCCCGCCCATACCCCGCCCCCC-GGGCAGGCCC-GAGGCCCGGGGGAGTAGGCGGACGCGGGGGTC-CGCGG
CTCAAGCGTCCCGCCCATACCCCGCCCCCC-GGGCAGGCCC-GAGGCCCGGGGGAGTAGGCGGACGCGGGGGTC-CGCGG
CTCAAGCGTCCCGCCCATACCCCGCCCCCC-GGGCAGGCCC-GAGGCCCGGGGGAGTAGGCGGACGCGGGGGTC-CGCGG
CTCAAGCGTCCCGCCCATACCCCGCCCCCC-GGGCAGGCCC-GAGGCCCGGGGGAGTAGGCGGACGCGGGGGTC-CGCGG
CTCAAGCGTCCCACCCATACCTCGCCCCCT-GGGTAGAAAC-GACGCCCAGGGGAGTAGGCGGACGTGGAGGTC-AGTGA
CTCAAGCGTCCCACCCATACCTCGCCCCCT-GGGTAGAAAC-GACGCCCAGGGGAGTAGGCGGACGTGGAGGTC-AGTGA
CTCAAGCGTCCCACCCATACCCCGCCCCCT-GGGTAGAAAC-GAAGCCCAGGGGAGTAGGCGGAC---------------
--------------------------------------------------------------------------------
CTCAAGCGTCCCACCCATACCCCGCCCCCT-GGGTAGAAAC-GAAGCCCAGGGGAGTAGGCGGAC---------------
CTCAAGCGTCCCACCCATACCCCGCCCCCT-GGGTAGAAAC-GAAGCCCAGGGGAGTAGGCGGACGTGG-----------
CTCAAGCGTCCCACCCATACCCCGCCCCCT-GGGTAGAAAC-GAAGCCCAGGGGAGTAGGCGGACGTGGAGGT-------
CTCAAGCGTCCCACCCATACCCCGCCCCCT-GGGTAGAAAC-GAAGCCCAGGGGAGTAGGCGGACGTGGA----------
CTCAAGCGTCCCACCCATACCCCGCCCCCT-GGGTAGAAAC-GAAGCCCAGGGGAGTAGGCGGACG--------------
CTCAAGCGTCCCACCCATACCCCGCCCCCT-GGGCAGGCGCCGAGGCCCAGGGGAGTAGGCGGACGCGGGGGTC-TGTGA
CTCAAGCGTCCCACCCATACCCCGCCCCCT-GGGCAGGCGCCGAGGCCCAGGGGAGTAGGCGGACGCGGGGGTC-TGTGA


--------------------------------------------------------------------------------
CGAAGCCTAGGGCGTGAGCCCGGGTCGAACGGCCTCCAGTGCAGATCTTGGTGGTAGTAGCAAATACTTCAATGAGAACT
--------------------------------------------------------------------------------
--------------------------------------------------------------------------------
--------------------------------------------------------------------------------
--------------------------------------------------------------------------------
--------------------------------------------------------------------------------
--------------------------------------------------------------------------------
--------------------------------------------------------------------------------
--------------------------------------------------------------------------------
--------------------------------------------------------------------------------
--------------------------------------------------------------------------------
--------------------------------------------------------------------------------
--------------------------------------------------------------------------------
--------------------------------------------------------------------------------
--------------------------------------------------------------------------------
--------------------------------------------------------------------------------
--------------------------------------------------------------------------------
--------------------------------------------------------------------------------
--------------------------------------------------------------------------------
--------------------------------------------------------------------------------
--------------------------------------------------------------------------------
--------------------------------------------------------------------------------
--------------------------------------------------------------------------------
--------------------------------------------------------------------------------
--------------------------------------------------------------------------------
CGAAGCCTA-----------------------------------------------------------------------
--------------------------------------------------------------------------------
--------------------------------------------------------------------------------
--------------------------------------------------------------------------------
GAAGCCTGGGGCGC------------------------------------------------------------------
--------------------------------------------------------------------------------
--------------------------------------------------------------------------------
--------------------------------------------------------------------------------
--------------------------------------------------------------------------------
CGAAGCCCAGGGCGTGAGCCCGGGTCGAGCGGCCCCTGGTGCAGATCTTGGTGGCAGTAGCAAATACTTCAGTGGGATCC
CGAAGCCCAGGGCGTGAGCCCGGGTCGAGCGGCCCCTGGTGCAGATCTTGGTGGCAGTAGCAAATACTTCAGTGGGATCC
CGAAGCCCAGGGCGTGAGCCCGGGTCGAGCGGCCCCTGGTGCAGATCTTGGTGGCAGTAGCAAATACTTCAGTGGGATCC
CGAAGCCCAGGGCGTGAGCCCGGGTCGAGCGGCCCCTGGTGCAGATCTTGGTGGCAGTAGCAAATACTTCAGTGGGATCC
CGAAGCCCAGGGCGTGAGCCCGGGTCGAGCGGCCCCTGGTGCAGATCTTGGTGGCAGTAGCAAATACTTCAGTGGGATCC
CGAAGCCTAGGGCGTGAGCCCGGGTCGAACGGCCTCTAGTGCAGATCTTGGTGGTAGTAGCAAATACTTCAATGAGAACT
CGAAGCCTAGGGCGTGAGCCCGGGTCGAACGGCCTCTAGTGCAGATCTTGGTGGTAGTAGCAAATACTTCAATGAGAACT
--------------------------------------------------------------------------------
--------------------------------------------------------------------------------
--------------------------------------------------------------------------------
--------------------------------------------------------------------------------
--------------------------------------------------------------------------------
--------------------------------------------------------------------------------
--------------------------------------------------------------------------------
CGAAGCCCAGGGCGCGAGCCCGGGTCGAACGG------------------------------------------------
CGAAGCCCAGGGCGCGAGCCCGGGTCGAACGG------------------------------------------------


--------------------------------------------------------------------------------
TGAAGGACCGAAGTGGGGAAAGGTTCCATATGAACAGCAGTTGGATATGGGTTAGTCGATCCTAAGCCATAGGGAAGCTC
--------------------------------------------------------------------------------
--------------------------------------------------------------------------------
--------------------------------------------------------------------------------
--------------------------------------------------------------------------------
--------------------------------------------------------------------------------
--------------------------------------------------------------------------------
--------------------------------------------------------------------------------
--------------------------------------------------------------------------------
--------------------------------------------------------------------------------
--------------------------------------------------------------------------------
--------------------------------------------------------------------------------
--------------------------------------------------------------------------------
--------------------------------------------------------------------------------
--------------------------------------------------------------------------------
--------------------------------------------------------------------------------
--------------------------------------------------------------------------------
--------------------------------------------------------------------------------
--------------------------------------------------------------------------------
--------------------------------------------------------------------------------
--------------------------------------------------------------------------------
--------------------------------------------------------------------------------
--------------------------------------------------------------------------------
--------------------------------------------------------------------------------
--------------------------------------------------------------------------------
--------------------------------------------------------------------------------
--------------------------------------------------------------------------------
--------------------------------------------------------------------------------
--------------------------------------------------------------------------------
--------------------------------------------------------------------------------
--------------------------------------------------------------------------------
--------------------------------------------------------------------------------
--------------------------------------------------------------------------------
--------------------------------------------------------------------------------
TGGAGGGCCGAAGTGGGGAAGGGTTCCGCGCGAACAGCGGTTGGACGCGGGTGAGCCGATCCTAAGCCACAGGGAAGCTC
TGGAGGGCCGAAGTGGGGAAGGGTTCCGCGCGAACAGCGGTTGGACGCGGGTGAGCCGATCCTAAGCCACAGGGAAGCTC
TGGAGGGCCGAAGTGGGGAAGGGTTCCGCGCGAACAGCGGTTGGACGCGGGTGAGCCGATCCTAAGCCACAGGGAAGCTC
TGGAGGGCCGAAGTGGGGAAGGGTTCCGCGCGAACAGCGGTTGGACGCGGGTGAGCCGATCCTAAGCCACAGGGAAGCTC
TGGAGGGCCGAAGTGGGGAAGGGTTCCGCGCGAACAGCGGTTGGACGCGGGTGAGCCGATCCTAAGCCACAGGGAAGCTC
TGAAGGACCGAAGTGGGGAAAGGTTCCATGTGAACAGCGGTTGGACATGGGTTAGTCGATCCTAAGCCATAGGGAAGTTC
TGAAGGACCGAAGTGGGGAAAGGTTCCATGTGAACAGCGGTTGGACATGGGTTAGTCGATCCTAAGCCATAGGGAAGTTC
--------------------------------------------------------------------------------
--------------------------------------------------------------------------------
--------------------------------------------------------------------------------
--------------------------------------------------------------------------------
--------------------------------------------------------------------------------
--------------------------------------------------------------------------------
--------------------------------------------------------------------------------
--------------------------------------------------------------------------------
--------------------------------------------------------------------------------


--------------------------------------------------------------------------------
CGTTTCAATAGGGCACTTGTGCC--CTCTTTGGCGAAAGGGAAACCGGTCAACATTCCGGTACCTGGATGTGGGTTTTGC
--------------------------------------------------------------------------------
--------------------------------------------------------------------------------
--------------------------------------------------------------------------------
--------------------------------------------------------------------------------
--------------------------------------------------------------------------------
--------------------------------------------------------------------------------
--------------------------------------------------------------------------------
--------------------------------------------------------------------------------
--------------------------------------------------------------------------------
--------------------------------------------------------------------------------
--------------------------------------------------------------------------------
--------------------------------------------------------------------------------
--------------------------------------------------------------------------------
--------------------------------------------------------------------------------
--------------------------------------------------------------------------------
--------------------------------------------------------------------------------
--------------------------------------------------------------------------------
--------------------------------------------------------------------------------
--------------------------------------------------------------------------------
--------------------------------------------------------------------------------
--------------------------------------------------------------------------------
--------------------------------------------------------------------------------
--------------------------------------------------------------------------------
--------------------------------------------------------------------------------
--------------------------------------------------------------------------------
--------------------------------------------------------------------------------
--------------------------------------------------------------------------------
--------------------------------------------------------------------------------
--------------------------------------------------------------------------------
--------------------------------------------------------------------------------
--------------------------------------------------------------------------------
--------------------------------------------------------------------------------
--------------------------------------------------------------------------------
CGTCGAAGGCGCTGACTTCAGCC--GT--ACGGCGAAAGGGAAGCCGGTCGAAATTCCGGCGCCCGGATGAGGGTTTTAC
CGTCGAAGGCGCTGACTTCAGCC--GT--ACGGCGAAAGGGAAGCCGGTCGAAATTCCGGCGCCCGGATGAGGGTTTTAC
CGTCGAAGGCGCTGACTTCAGCC--GT--ACGGCGAAAGGGAAGCCGGTCGAAATTCCGGCGCCCGGATGAGGGTTTTAC
CGTCGAAGGCGCTGACTTCAGCC--GT--ACGGCGAAAGGGAAGCCGGTCGAAATTCCGGCGCCCGGATGAGGGTTTTAC
CGTCGAAGGCGCTGACTTCAGCC--GT--ACGGCGAAAGGGAAGCCGGTCGAAATTCCGGCGCCCGGATGAGGGTTTTAC
CGTTTCAAAGGGGCGCT-AAGCCCCGT--GTGGCGAAAGGGAAGCCGGTTAATATTCCGGCACCTGGATGAGGGTTTTAC
CGTTTCAAAGGGGCGCT-AAGCCCCGT--GTGGCGAAAGGGAAGCCGGTTAATATTCCGGCACCTGGATGAGGGTTTTAC
--------------------------------------------------------------------------------
--------------------------------------------------------------------------------
--------------------------------------------------------------------------------
--------------------------------------------------------------------------------
--------------------------------------------------------------------------------
--------------------------------------------------------------------------------
--------------------------------------------------------------------------------
--------------------------------------------------------------------------------
--------------------------------------------------------------------------------


--------------------------------------------------------------------------------
GCGGCAACGCAACTGAACGCGGAGACGGTGGCGGGGGCCCTAGGCAGAGTTCTCTTTTCTTCTTAACGGCCCGTAACCCT
--------------------------------------------------------------------------------
--------------------------------------------------------------------------------
--------------------------------------------------------------------------------
--------------------------------------------------------------------------------
--------------------------------------------------------------------------------
--------------------------------------------------------------------------------
--------------------------------------------------------------------------------
--------------------------------------------------------------------------------
--------------------------------------------------------------------------------
--------------------------------------------------------------------------------
--------------------------------------------------------------------------------
--------------------------------------------------------------------------------
--------------------------------------------------------------------------------
--------------------------------------------------------------------------------
--------------------------------------------------------------------------------
--------------------------------------------------------------------------------
--------------------------------------------------------------------------------
--------------------------------------------------------------------------------
--------------------------------------------------------------------------------
--------------------------------------------------------------------------------
--------------------------------------------------------------------------------
--------------------------------------------------------------------------------
--------------------------------------------------------------------------------
--------------------------------------------------------------------------------
--------------------------------------------------------------------------------
--------------------------------------------------------------------------------
--------------------------------------------------------------------------------
--------------------------------------------------------------------------------
--------------------------------------------------------------------------------
--------------------------------------------------------------------------------
--------------------------------------------------------------------------------
--------------------------------------------------------------------------------
--------------------------------------------------------------------------------
GCGGCAACGCAGCCGAACGCGGAGACGGTGGCCGGGGCCCCGGGAGGAGTTTTCTTTTCTTCTTAACGGCCCAGCGCCCT
GCGGCAACGCAGCCGAACGCGGAGACGGTGGCCGGGGCCCCGGGAGGAGTTTTCTTTTCTTCTTAACGGCCCAGCGCCCT
GCGGCAACGCAGCCGAACGCGGAGACGGTGGCCGGGGCCCCGGGAGGAGTTTTCTTTTCTTCTTAACGGCCCAGCGCCCT
GCGGCAACGCAGCCGAACGCGGAGACGGTGGCCGGGGCCCCGGGAGGAGTTTTCTTTTCTTCTTAACGGCCCAGCGCCCT
GCGGCAACGCAGCCGAACGCGGAGACGGTGGCCGGGGCCCCGGGAGGAGTTTTCTTTTCTTCTTAACGGCCCAGCGCCCT
GCGGCAACGCAACTGAACGCGGAGACGGCGGCTGGGGCTCCAGGCAGAGTTCTCTTTTCTTCTTAACGGTCTGTAACCCT
GCGGCAACGCAACTGAACGCGGAGACGGCGGCTGGGGCTCCAGGCAGAGTTCTCTTTTCTTCTTAACGGTCTGTAACCCT
--------------------------------------------------------------------------------
--------------------------------------------------------------------------------
--------------------------------------------------------------------------------
--------------------------------------------------------------------------------
--------------------------------------------------------------------------------
--------------------------------------------------------------------------------
--------------------------------------------------------------------------------
--------------------------------------------------------------------------------
--------------------------------------------------------------------------------


--------------------------------------------------------------------------------
GGAATCAGTTTGTCTGGAGATAGGGTCTGACGGCCGGAAGAGCCCAGCACTTC-TGTTGGGTCTGGTGCGCTCTCGACGC
--------------------------------------------------------------------------------
--------------------------------------------------------------------------------
--------------------------------------------------------------------------------
--------------------------------------------------------------------------------
--------------------------------------------------------------------------------
--------------------------------------------------------------------------------
--------------------------------------------------------------------------------
--------------------------------------------------------------------------------
--------------------------------------------------------------------------------
--------------------------------------------------------------------------------
--------------------------------------------------------------------------------
--------------------------------------------------------------------------------
--------------------------------------------------------------------------------
--------------------------------------------------------------------------------
--------------------------------------------------------------------------------
--------------------------------------------------------------------------------
--------------------------------------------------------------------------------
--------------------------------------------------------------------------------
--------------------------------------------------------------------------------
--------------------------------------------------------------------------------
--------------------------------------------------------------------------------
--------------------------------------------------------------------------------
--------------------------------------------------------------------------------
--------------------------------------------------------------------------------
--------------------------------------------------------------------------------
--------------------------------------------------------------------------------
--------------------------------------------------------------------------------
--------------------------------------------------------------------------------
--------------------------------------------------------------------------------
--------------------------------------------------------------------------------
--------------------------------------------------------------------------------
--------------------------------------------------------------------------------
--------------------------------------------------------------------------------
GGAACCGGTT----------------------------------------------------------------------
GGAACCGGTTCGCCCGGAGATAGGGCCGGGAGGCCGGAAGAGCCCGGCGTCTCACGCCGGGTCCGGTGCGCCCCGGACGC
GGAACCGGTTCGCCCGGAGATAGGGCCGGGAGGCCGGAAGAGCCCGGCGTCTCACGCCGGGTCCGGTGCGCCCCGGACGC
GGAACCGGTTCGCCCGGAGATAGGGCCGGGAGGCCGGAAGAGCCCGGCGTCTCACGCCGGGTCCGGTGCGCCCCGGACGC
GGAACCGGTTCGCCCGGAGATAGGGCCGGGAGGCCGGAAGAGCCCGGCGTCTCACGCCGGGTCCGGTGCGCCCCGGACGC
GAAATCGGTTTGTCCGGAGCTAGGGTTTGACGGCCGGAAGAGCCCGGCACCTC-TGTCGGGTCTGGTGCGCCCCAGACGC
GAAATCGGTTTGTCCGGAGCTAGGGTTTGACGGCCGGAAGAGCCCGGCACCTC-TGTCGGGTCTGGTGCGCCCCAGACGC
--------------------------------------------------------------------------------
--------------------------------------------------------------------------------
--------------------------------------------------------------------------------
--------------------------------------------------------------------------------
--------------------------------------------------------------------------------
--------------------------------------------------------------------------------
--------------------------------------------------------------------------------
--------------------------------------------------------------------------------
--------------------------------------------------------------------------------


--------------------------------------------------------------------------------
CCCTTGAAAATCCGCGGGAGGGAATAATTCTCACGCCAGGTCGTA-----------------------------------
---------------------------------------------ATATGCTTGTCTCAAAGATTAAGCCATGCATGTCT
---------------------------------------------ATATGCTTGTCTCAAAGATTAAGCCATGCATGTCT
--------------------------------------------------------------------------------
--------------------------------------------------------------------------------
--------------------------------------------------------------------------------
---------------------------------------------------CTTGTCTCAAAGACTAAGCCATGCAGTCT
-------------------------------------------------GCTTGTCTCAAAGATTAAGCCATGCATGTCT
--------------------------------------------------------------------------------
------------------------------------------------------------------AGCCATGCATGTCT
----------------------------------------------------------------------------GGCT
---------------------------------------------ATATGCTTGTCTCAAAGATTAAGCCATGCATGTCT
--------------------------------------------------ATAGNTGTNCCAAGATTCCTTTCCCAGGCT
-----------------------------------------------------GTCTCAAAGATTAAGCCATGCATGTCT
---------------------------------------------ATATGCTTGTCTCAAAGATTAAGCCATGCATGTCT
--------------------------------------------------------------------------------
--------------------------------------------------------------------------------
--------------------------------------------------------------------------------
-------------------------------------------------------------TATTAAGCCATGCATGTCT
---------------------------------------------------------GTGCTAGATAGCCATGCATGTCT
---------------------------------------------ATATGCTTGTCTCAAAGATTAAGCCATGCATGTCT
--------------------------------------------------------------------CCATGCAAGTCT
--------------------------------------------------------------------------------
---------------------------------------------ATATGCTTGTCTCAAAGATTAAGCCATGCATGTCT
--------------------------------------------------------------------------------
--------------------------------------------------------------------------------
-----------------------------------------------------------------------------GTC
------------------------------------------------------------------------------TC
--------------------------------------------------------------------------------
----------------------------------------------------------AAAGATTAAGCCATGCATGTCT
--------------------------------------------------------------------------------
--------------------------------------------------------------------------------
--------------------------------------------------------------------GCCATGCATGTC
--------------------------------------------------------------------------------
--------------------------------------------------------------------------------
CCCTTGAAAATCCGCGGGAGGGAAT-------------------------------------------------------
CCCTTGAAAATCCGCGGGAGGGAATAAT----------------------------------------------------
CCCTTGAAAATCCGCGGGAGG-----------------------------------------------------------
CCCTTGAAAAT---------------------------------------------------------------------
CCCTTGAAAATCCGCGGGAGGG----------------------------------------------------------
CCCTTGAAAATCCGCGGGAGGGGATTAAT---------------------------------------------------
--------------------------------------------------------------------------------
--------------------------------------------------------------------------------
--------------------------------------------------------------------------------
--------------------------------------------------------------------------------
--------------------------------------------------------------------------------
--------------------------------------------------------------------------------
--------------------------------------------------------------------------------
--------------------------------------------------------------------------------
--------------------------------------------------------------------------------


------------------------------------------------------------TTGATA-GTAC--CCTA--C
-------------------------------------------------------------TGATA-GTAC--CTTA--C
AAGTATAAGCAAT-TATACCGCGAAACTGCGAATGGCTCATTAAATCAGTTATCGTTTATTTGATA-GTAC--CCTA--C
AAGTATAAGCAAT-TATACCGCGAAACTGCGAATGGCTCATTAAATCAGTTATCGTTTATTTGATA-GTAC--CCTA--C
----------------TACAGCGAAACTGCGAATGGCTCATTAAATCAGTTATCATTTACTTGATA-GTGCCACCTA--C
----------------TACAGTGAAACTGCGAATGGCTCATTAAATCAGTTATCGTTTATTTGATA-GTGC--CAATTGC
AAGTATAAGCAAT-TATACAGCGAAACTGCGAATGGCTCATTAAATCAGTTATCGTTTATTTGATA-GTGC--CCAT--C
AAGTATAAGCAAT-TATACCGCGAAACTGCGAATGGCTCATTAAATCAGTTATCGTTTATTTGATA-GTTC--CATA--C
AAGTATAAGCAAT-TATACCGCGAAACTGCGAATGGCTCATTAAATCAGTTATCGTTTATTTGATA-GTTC--CCTA--C
-----------------------------------------------------CGTTTATTTGATA-GTTC--CCTA--C
AAGTATAAGCAAT-TATACCGCGAAACTGCGAATGGCTCATTAAATCAGTTATCGTTTATTTGATA-GTTC--CCTA--C
AAGTATAAGCAAT-TATACCGCGAAACTGCGAATGGCTCATTAAATCAGTTATCGTTTATTTGATA-GTTC--CCTA--C
AAGTATAAGTAATTTATACTGCGAAACTGCGAATGGCTCATTAAATCAGTTATCGTTTATTTGATA-GTGC--CTTA--C
ACGTATAAGCGAT-TATACTGCGAAACTGCGAATGGCTCATTAAATCAGTTATCGTTTATTTGATA-GTTC--CATA--C
AAGTATAAGCAAT-TGTACAGTGAAACTGCGAATGGCTCATTAAATCAGTTATCGTTTATTTGATA-GTGC--CCAA--C
AAGTATAAGCAAT-TATACAGCGAAACTGCGAATGGCTCATTAAATCAGTTATCGTTTATTTGATA-GTGC--CACA--T
--------GCACT-TGTACAGTGAAACTGCGAATGGCTCATTAAATCAGTTATCGTTTATTTGATA-GTGC--CCAA--C
--------------------GCGAAACTGCGAATGGCTCATTAAATCAGTTATCGTTTATTTGATA-GTAC--CCTA--C
------------------CAGCGAAACTGCGAATGGCTCATTAAATCAGTTATCGTTTATTTGATA-GTAC--CATA--C
AAGTATAAGCAAT-TATACAGCGAAACTGCGAATGGCTCATTAAATCAGTTATCGTTTATTTGATA-GTAC--CATA--C
AAGTATAAGCAAT-TATACAGCGAAACTGCGAATGGCTCATTAAATCAGTTATCGTTTATTTGATA-GTCC--CCTA--C
AAGTATAAGCAAT-TATACAGCGAAACTGCGAATGGCTCATTAAATCAGTTATCGTTTATTTGATA-GTCC--CCTA--C
AAGTATAAGCAAT-TGTACGGCGAAACTGCGAATGGCTCATCAAATCAGTTATCGTTTATTTGATA-GTGC--CATA--C
------------------------AACTGCGAACGGCTCATTAAATCAGTTATCGTTTATTTGATA-GTTC--CCTA--C
AAGTATAAGCAAT-TATACCGCGAAACTGCGAATGGCTCATTAAATCAGTTATCGTTTATTTGATA-GTAC--CATA--C
------------------------------------------AAATCAGTTATCGTTTATTTGATA-GTTC--CATA--C
------------T-TATACGGCGAAACTGCGAATGGCTCATTAAATCAGTTATCGTTTATTTGATA-GTAC--CATA--C
TAAGTATAAGCAATTATACCGCGAAACTGCGAATGGCTCATTAAATCAGTTATCGTTTATTTGATA-GTTC--CCTA--C
TAAGTATAAGCAATTATACCGCGAAACTGCGAATGGCTCATTAAATCAGTTATCGTTTATTTGATA-GTTC--CCTA--C
--------------------------------------------------------------------------------
AAGTATAAGCAAT-TATACCGCGAAACTGCGAATGGCTCATTAAATCAGTTATCGTTTATTTGATA-GTTC--CATA--C
--------------------GCGAAACTGCGAATGGCTCATTAAATCAGTTATCGTTTATTTGATA-GTTC--CCTG--C
--------------------------------------------------------------------------------
TAGTATAAGCAAT-TATACCGCGAAACTGCGAATGGCTCATTAAATCAGTTATCGTTTATTTGATA-GTTC--CATA--C
--GTATAAGCAAT-TATACCGCGAAACTGCGAATGGCTCATTAAATCAGTTATCGTTTATTTGCTAAGTCC--AGTA--C
-----------------------------------------------------CGTTTATTTGATA-GTACCACCTA--C
-----------------------------------------------------CGTTTATTTGATA-GTACCACCTA--C
-----------------------------------------------------CGTTTATTTGATA-GTACCACCTA--C
-----------------------------------------------------CGTTTATTTGATA-GTACCACCTA--C
---------------------------------------------TCAGTTATCGTTTATTTGATA-GTACCACCTA--C
----------------------------------------------------------------TA-GTAC--CATAC-C
------------------------------------------------------------TTGATA-GTAC--CATAC-C
--------------------------------------------------------------------------------
--------------------------------------------------------------------------------
------------------CGGCGAANCTGCGAATGGCTCATTAAATCAGTTATCGTTTACTTGATA-GACC--CATA--C
-AGTATAAGCAAT-TATACGGCGAAACTGCGAATGGCTCATTAAATCAGTTATCGTTTACTTGATA-GACC--CATA--C
----------CAT-TATACGGCGAAACTGCGAATGGCTCATTAAATCAGTTATCGTTTACTTGATA-GACC--CATA--C
--GTATAAGCAAT-TATACGGCGAAACTGCGAATGGCTCATTAAATCAGTTATCGTTTACTTGATA-GACC--CATA--C
--------------------------------ATGGCTCATTAAATCAGTTATCGTTTACTTGATA-GACA--CATA--C
--------------------------------------------------------------------------------
--------------------------------------------------------------------------------


TACTTGGATAACCGTGGTAATTCTAGAGCTAATACATGCTGAAAATCCCGACTTC--GGAAGGGATGTATTTATTAGATT
TACTTGGATAACCGTGGTAATTCTAGAGCTAATACATGCTAAAAATCCCGACTTC--GGAAGGGATGTATTTATTAGATT
TACTTGGATAACCGTGGTAATTCTAGAGCTAATACATGCTGAAAAGCCCGACTTC--GGGAGGGCTGTGTTTATTAGATT
TACTTGGATAACCGTGGTAATTCTAGAGCTAATACATGCTGAAAAGCCCGACTCC--GGGAGGGCTGTGTTTATTAGATT
CACATGGATAACCGTGGTAATTCTAGGGCTAATACATGCACAAAACCGCGACTTTT-GGGAGCGGCGTGTTTATTAGATG
TACATGGATAACTGTGGTAATTCTAGAGCTAATACATGCACACAACCGCGACTTT--GGAAGCGGCGTGTTTATCAGACC
TACATGGATAACCGTGGTAATTCTAGAGCTAATACATGCGTAAAAGCGCGACTTC--GGGAGCGCTGTATTTATTAGATT
TACTTGGATAACCGTGGTAATTCTAGAGCTAATACATGCGAAAAACCGCAACTTC--GGAAGCGGTGTGTTTATTAGATT
TACTTGGATAACCGTGGTAATTCTAGAGCTAATACATGCAAAAAACCGCGACTTC--GGAAGCGGTGTATTTATTAGATT
TACTTGGATAACCGTGGTAATTCTAGAGCTAATACATGCAAAAAACCGCGACTTC--GGAAGCGGTGTATTTATTAGATT
TACTTGGATAACCGTGGTAATTCTAGAGCTAATACATGCAAAAAACCGCGACTTC--GGAAGCGGTGTATTTATTAGATT
TACTTGGATAACCGTGGTAATTCTAGAGCTAATACATGCAAAAAACCGCGACTTC--GGAAGCGGTGTATTTATTAGATT
TACATGGATAACCGTGGTAATTCTAGAGCTAATACATGCTAAAAGCCGCGACTTTCGGGGAGCGGTGTGCTTATTAGATA
TACTTGGATAACCGTGGTAATTCTAGAGCTAATACATGCTAAAAACCGCAACTTC--GGGAGCGGTGTGCTTATTAGATT
CACATGGATAACCGTGGTAATTCTAGAGCTAATACATGCGACGAACCGCGACTTC--GGGAGCGGTGTATTTATTAGATT
TCCATGGATAACCGTGGTAATTCTAGAGCTAATACATGCACAAAACCGCGACTTC--GGGAGCGGTGTATTTATTAGATT
CACATGGATAACCGTGGTAATTCTAGAGCTAATACATGCGACGAACCGCGACTTC--GGGAGCGGTGTATTTATTAGATT
TACTTGGATACCCGTGGTAATTCTAGAGCTAATACATGCTAAAAGGCCCGACTTC--GGAAGGGCTGTGTTTATTAGATT
TACTTGGATAACCGTGGTAATTCTAGAGCTAATACATGCTAAAAACCTCGACTTC--GGAAGAGGTGTGTTTATTAGATT
TACTTGGATAACCGTGGTAATTCTAGAGCTAATACATGCTAAAAACCTCGACTTC--GGAAGAGGTGTGTTTATTAGATT
TACTTGGATAACCGTGGTAATTCTAGAGCTAATACATGCTAAAAACTGCGACTTC--GGAAGCGGTGTGTTTATTAGATT
TACTTGGATAACCGTGGTAATTCTAGAGCTAATACATGCTAAAAACCGCAACTTC--GGAAGCGGTGTGCTTATTAGATT
CACTCGGATAACCGTGGTAATTCTAGAGCTAATACGTGCCAAANGCCGCGACTTC--GGGAGCGGGGTGTTTATTAGATC
TACTTGGATAACCGTGGTAATTCTAGAGCTAATACATGCACATAACCGCGACTTC--GGAAGCGGTGCGTTTATTAGATT
TACTTGGACAACCGTGGTAATTCTAGAGCTAATACATGCTAAAAAGCCCGACTTC--GGAAGGGCTGTGTTTATTAGATT
TACTTGGATAACCGTGGTAATTCTAGAGCTAATACATGCAAAAAACCGCGACTTC--GGAAGCGGTGTATTTATTAGATT
TACTTGGATAACCGTGGTAATTCTAGAGCTAATACATGCTAAAAAGCCCGACTTC--GGAAGGGCTGTATTTATTAGATT
TACTTGGATAACCGTGGTAATTCTAGAGCTAATACATGCTAAAAACCGCGACTTC--GGAAGCGGTGTATTTATTAGATT
TACTTGGATAACCGTGGTAATTCTAGAGCTAATACATGCTAAAAACCGCGACTTC--GGAAGCGGTGTATTTATTAGATT
--------------------------------------------------------------------------------
TACTTGGATAACCGTGGTAATTCTAGAGCTAATACATGCAAAAAACCGCGACTTC--GGAAGCGGTGTATTTATTAGATT
TACTTGGATACCCGTGGTAATTCTATGGCTAATACATGCAAAAAGCCGCGACTTC--GGAAGCGGCGTGTTTATTAGACT
--------------------------------------------------------------------------------
TACTTGGATAACCGTGGTAATTCTAGAGCTAATACATGCAAAAAACCGCGACTTC--GGAAGCGGTGTATTTATTAGATT
TACTTGGATAACCGTGGTAATTCTAGAGCTAATACATGCAAAAAACCGCGACTTC--GGAAGCGGTGTATTTATTAGATT
CACATGGATAACTGTGGTAATTCTAGAGCTAATACATGCACAAAACCGCGACTTC--GGGAGCGGCGTGTTTATTAGATC
CACATGGATAACTGTGGTAATTCTAGAGCTAATACATGCACAAAACCGCGACTTC--GGGAGCGGCGTGTTTATTAGATC
CACATGGATAACTGTGGTAATTCTAGAGCTAATACATGCACAAAACCGCGACTTC--GGGAGCGGCGTGTTTATTAGATC
CACATGGATAACTGTGGTAATTCTAGAGCTAATACATGCACAAAACCGCGACTTC--GGGAGCGGCGTGTTTATTAGATC
CACATGGATAACTGTGGTAATTCTAGAGCTAATACATGCACAAAACCGCGACTTC--GGGAGCGGCGTGTTTATTAGATC
TACTTGGATAACCGTGGTAATTCTAGAGCTAATACATGCAAAAAACCGCGACTTC--GGAAGCGGTGTATTTATTAGATT
TACTTGGATAACCGTGGTAATTCTAGAGCTAATACATGCAAAAAACCGCGACTTC--GGAAGCGGTGTATTTATTAGATT
--------------------------------------------------------------------------------
--------------------------------------------------------------------------------
TACTTGGATAACCGTGGTAATTCTAGAGCTAATACATGCGAAAAACCGCGACTTC--GGAAGCGGTGTATTTATTAGATT
TACTTGGATAACCGTGGTAATTCTAGAGCTAATACATGCGAAAAACCGCGACTTC--GGAAGCGGTGTATTTATTAGATT
TACTTGGATAACCGTGGTAATTCTAGAGCTAATACATGCGAAAAACCGCGACTTC--GGAAGCGGTGTATTTATTAGATT
TACTTGGATAACCGTGGTAATTCTAGAGCTAATACATGCGAAAAACCGCGACTTC--GGAAGCGGTGTATTTATTAGATT
TACTTGGATAACCGTGGTAATTCTAGAGCTAATACATGCGAAAAACCGCGACTTC--GGAAGCGGTGTATTTATTAGATT
--------------------------------------------------------------------------------
--------------------------------------------------------------------------------


AAAAA-CCAATG-CCCTCTGGG--CTCTTTGGTGATTCATGGTAACTGGTCGAATCGCAT-GGCCTT--GCGCCGGCGAT
AAAAA-CCAATG-CCCTTCGGGG-CTCCTTGGTGATTCATGATAACTTCTCGAATCGCAT-GGCCTT--GTGCCGGCGAT
AAAAA-CCAACG-CCCTTCGGGG-CTCAGAGGTGATTCATGATAACCCTTCGAATCGCAC-GGCCTC--GCGCCGGCGAT
AAAAA-CCAACG-CCCTTCGGGG-CTCAGAGGTGATTCATGATAACTTTTCGAATCGCAC-GGCCTC--GCGCCGGCGAT
CAAAAACCAATACTCCTTTGGGG-TTTCTCGGTGATTCATAATAACCTGTCGAATCGCAC-GTGCCTTTGCGCCGGCGAT
CAAAA-CCGATGTCCCTTCGGGGGCACCTCGGTGATTCATGATAACCTGTCGAATCGCAC-GTGCCTT-GCGCCGGCGAT
AAAGA-CCAATG-CCCTCCGGGG-CTCACTGGTGATTCATGATAACTCCTCTGATCGCAC-GGCCTT--GCGCCGGCGAC
AAAGA-CCAATG-CCCTTCGGGG-CTCACTGGTGATTCATGATAACCTCTCGAATCGCAC-GGACTT--GCGCCGGCGAT
AAAGA-CCAATG-CCCTTCGGGG-CTGACTGGTGATTCATGATAACTTCTCGAATCGCAC-GGCCTT--GCGCCGGCGAT
AAAGA-CCAATG-CCCTTCGGGG-CTGACTGGTGATTCATGATAACTTCTCGAATCGCAC-GGCCTT--GCGCCGGCGAT
AAAGA-CCAATG-CCCTTCGGGG-CTGACTGGTGATTCATGATAACTTCTCGAATCGCAC-GGCCTT--GCGCCGGCGAT
AAAGA-CCAATG-CCCTTCGGGG-CTGACTGGTGATTCATGATAACTTCTCGAATCGCAC-GGCCTT--GCGCCGGCGAT
AAAGA-CCAACG-CCCTTCGGGG-CTCACTGGTGATTCATGATAACAACACGAATCGCAT-GGCCCT--GTGCCGGCGAT
AAAGA-CCAATG-CCCCTCGGGG-CTCACTGGTGATTCATGATAACAGCACGAATCGCAC-GGCCCT--GCGCCGGCGAT
AAAGA-CCAACG-CCCTTCGGGG-CTGTCCGGTGATTCATAATAACTTCTCTGATCGCAC-GGCCTT--GCGCCGGCGAC
CAAAA-CCAATG-CCCTCCGGGG-CTCACTGGTGATTCATAATAACTTCTCGAATCGCAT-GGCCTT--GCGCCGGCGAT
AAAGA-CCAACG-CCCTTCGGGG-CTGTCCGGTGATTCATAATAACTCCTCTGATCGCAC-GGCCTT--GCGCTGGCGAC
AAAGA-CCAATG-CCCTTCGGGG-CTCACTGGTGATTCATGATAACCTGTCGAATCGCAC-GGCCTT--GCGCCGGCGAT
AAAGA-CCAATG-CCCTCCGGGG-CTCACTGGTGATTCATAATAACCTCTCGAATCGCAC-GGCCCT--GCGCCGGCGAT
AAAGA-CCAATG-CCCTCCGGGG-CTCACTGGTGATTCATAATAACCTCTCGAATCGCAC-GGCCCT--GCGCCGGCGAT
AAAGA-CCAATG-CCCTTCGGGG-CTAACTGGTGATTCATAATAACCTATCGAATCGCAC-GGCCTT--GCGCCGGCGAT
AAAGA-CCAATG-CCCTTCGGGG-CTGACTGGTGATTCATGATAACCTTACGAATCGCAC-GGCCTC--GTGCCGGCGAT
AAAGA-CCAACG-CCCTTCGGGG-CTCGCTGGTGATTCATGATAACCTTTCGAATCGCAC-GGCCTT--GCGCCGGCGAT
AAAGA-CCAATG-CCCTTCGGGG-CTGAGTGGTGATTCATGATAACCTTGCGAATCGCAC-GGCCTC--GCGCCGGCGAT
AAAGA-CCAATG-CCCTCCGGGG-CTGACTGGTGATTCATAATAACCTCTCGAATCGCAC-GGCCTT--GCGCCGGCGAT
AAAGA-CCAATG-CCCTTCGGGG-CTAACAGGTGATTCATAATAACTTCTCGAATCGCAT-GGCCTT--GCGCCGGCGAT
AAAAA-CCAATG-CCCTTCGGGG-CTCACAGGTGATTCATGATAACTTCTCGAATCGCAC-GGCCTT--GCGCCGGCGAT
AAAGA-CCAATG-CCCTAACGGG-CTCACTGGTGATTCATGATAACTTTTCGAATCGCAT-GGCCTT--GCGCCGGCGAT
AAAGA-CCAATG-CCCTTCGGGG-CTAACGGGTGATTCATAATAACTTCTCGAATCGCAT-GGCCTT--GCGCCGGCGAT
--------------------------------------------------------------------------------
AAAGA-CCAATG-CCCTTCGGGG-CTGACTGGTGATTCATGATAACTTCTCGAATCGCAT-GGCCTT--GCGCCGGCGAT
AAAGA-CCGACG-CCCTTCGGGG-CTTCCCGGTGATTCATGGTAACCTGTCGGATCGCAC-GGCCCCC-GCGCCGGCGAC
--------------------------------------------------------------------------------
AAAGA-CCAATG-CCCTTCGGGG-CTGACAGGTGATTCATGATAACTTCTCGAATCGCAT-GGCCTT--GCGCCGGCGAT
AAAGA-CCAATG-CCCTTCGGGG-CTGACAGGTGATTCATGATAACTTCTCGAATCGCAT-GGCCTT--GCGCCGGCGAT
CAAAA-CCGATGTCCCTCCGGGGGCCCCTCGGTGATTCATGATAACCTGTCGAATCGCACGTGCCTT--GCGCCGGCGAT
CAAAA-CCGATGTCCCTCCGGGGGCCCCTCGGTGATTCATGATAACCTGTCGAATCGCACGTGCCTT--GCGCCGGCGAT
CAAAA-CCGATGTCCCTCCGGGGGCCCCTCGGTGATTCATGATAACCTGTCGAATCGCACGTGCCTT--GCGCCGGCGAT
CAAAA-CCGATGTCCCTCCGGGGGCCCCTCGGTGATTCATGATAACCTGTCGAATCGCACGTGCCTT--GCGCCGGCGAT
CAAAA-CCGATGTCCCTCCGGGGGCCCCTCGGTGATTCATGATAACCTGTCGAATCGCACGTGCCTT--GCGCCGGCGAT
AAAGA-CCAATG-CCCTTCGGGG-CTGACTGGTGATTCATGATAACTTTTCGAATCGCAT-GGCCTT--GCGCCGGCGAT
AAAGA-CCAATG-CCCTTCGGGG-CTGACTGGTGATTCATGATAACTTTTCGAATCGCAT-GGCCTT--GCGCCGGCGAT
--------------------------------------------------------------------------------
--------------------------------------------------------------------------------
AAAGA-CCAATG-CCCTTCGGGG-CTGACTGGTGATTCATGATAACTTCACGAATCGCAC-GGCCTT--GCGCCGGCGAT
AAAGA-CCAATG-CCCTTCGGGG-CTGACTGGTGATTCATGATAACTTCACGAATCGCAC-GGCCTT--GCGCCGGCGAT
AAAGA-CCAATG-CCCTTCGGGG-CTGACTGGTGATTCATGATAACTTCACGAATCGCAC-GGCCTT--GCGCCGGCGAT
AAAGA-CCAATG-CCCTTCGGGG-CTGACTGGTGATTCATGATAACTTCACGAATCGCAC-GGCCTT--GCGCCGGCGAT
AAAGA-CCAATG-CCCTTCGGGG-CTGACTGGTGATTCATGATAACTTCACGAATCGCAC-GGCCTT--GCGCCGGCGAT
--------------------------------------------------------------------------------
--------------------------------------------------------------------------------


GGTTCATTCAAATTTCTGCCCTATCAACTTTCGATTGTTGGGTATTGGCCAACAATGGTGACAACGGGTAACGGAGGGTT
GGTTCATTCAAATTTCTGCCCTATCAACTTTCGATTGTTGTGTATTGGACAACAATGGTGACAACGGGTAACGGAGGGTT
GGTTCATTCAAATTTCTGCCCTATCAACTTTCGACTTTAGTGTATTGGACTAAAGTGGTTACAACGGGTAACGGAGGGTT
GGTTCATTCAAATTTCTGCCCTATCAACTTTCGACTTTAGTGTATTGGACTAAAGTGGTTACAACGGGTAACGGAGGGTT
GGCTCAATCAAATTTCTGCCCTATCAACTTTCGACTTTAGCGTAGTGGGCTAAAGTGGTTGCAACGGGTAACGGAGGGTT
GGTTCAATCAAATATCTGCCCTATCAACTTTCGACTTTAGCGTAGTGGACTAAAGTGGTTGCAACGGGTAACGGAGGGTT
GGCTCATTCAAATTTCTGCCCTATCAACTTTCGACTTTAGTGTAGTGGACTAAAGTGGTTGCAACGGGTAACGGAGGGTT
GGTTCATTCAAATTTCTGCCCTATCAACTTTCGACTTTAGTGTAGTGGACTAAAGTGGTTGCAACGGGTAACGGAGGGTT
GGTTCATTCAAATTTCTGCCCTATCAACTTTCGACTTTAGCGTAGTGGGCTAAAGTGGTTACAACGGGTAACGGAGGGTT
GGTTCATTCAAATTTCTGCCCTATCAACTTTCGACTTTAGCGTAGTGGGCTAAAGTGGTTACAACGGGTAACGGAGGGTT
GGTTCATTCAAATTTCTGCCCTATCAACTTTCGACTTTAGCGTAGTGGGCTAAAGTGGTTACAACGGGTAACGGAGGGTT
GGTTCATTCAAATTTCTGCCCTATCAACTTTCGACTTTAGCGTAGTGGGCTAAAGTGGTTACAACGGGTAACGGAGGGTT
GGCTCATTCAAATTTCTGCCCTATCAACTTTCGACTTTAGCGTAGTGGGCTAAAGTGGTTGCAACGGGTAACGGAGGGTT
GGTTCATTCAAATTTCTGCCCTATCAACTTTCGACTTTAGTGTAGTGGACTAAAGTGGTTGCAACGGGTAACGGAGGGTT
GGCTCATTCAAATTTCTGCCCTATCAACTTTCGACTTTAGTGTAGTGGACTAAAGTGGTTGCAACGGGTAACGGAGGGTT
GGCTCATTCAAATTTCTGCCCTATCAACTTTCGACTTTAGTGTAGTGGACTAAAGTGGTTGCAACGGGTAACGGAGGGTT
GGCTCATTCAAATTTCTGCCCTATCAACTTTCGACTTTAGTGTAGTGGACTAAAGTGGTTGCAACGGGTAACGGAGGGTT
GGTTCATTCAAATTTCTGCCCTATCAACTTTCGACTTTAGTGTAGTGGACTAAAGTGGTTGCAACGGGTAACGGAGGGTT
GGTTCATTCAAATTTCTGCCCTATCAACTTTCGACTTTAGTGTAGTGGACTAAAGTGGTTGCAACGGGTAACGGAGGGTT
GGTTCATTCAAATTTCTGCCCTATCAACTTTCGACTTTAGTGTAGTGGACTAAAGTGGTTGCAACGGGTAACGGAGGGTT
GGTTCATTCAAATTTCTGCCCTATCAACTTTCGACTTTAGTGTAGTGGACTAAAGTGGTTGCAACGGGTAACGGAGGGTT
GGTTCATTCAAATTTCTGCCCTATCAACTTTCGACTTTAGTGTAGTGGACTAAAGTGGTTGCAACGGGTAACGGAGGGTT
GGCTCATTCAAATTTCTGCCCTATCAACTTTCGACTTTAGTGTAGTGGACTAAAGTGGTTGCAACGGGTAACGGAGGGTT
GGTTCATTCAAATTTCTGCCCTATCAACTTTCGACTTTAGTGTAGTGGACTAAAGTGGTTGCAACGGGTAACGGAGGGTT
GGTTCATTCAAATTTCTGCCCTATCAACTTTCGACTTTAGCGTAGTGGGCTAAAGTGGTCGCAACGGGTAACGGAGGGTT
GGTTCATTCAAATTTCTGCCCTATCAACTTTCGACTTTAGTGTAGTGGACTAAAGTGGTTACAACGGGTAACGGAGGGTT
GGTTCATTCAAATTTCTGCCCTATCAACTTTCGACTTTAGTGTAGTGGACTAAAGTGGTTATAACGGGTAACGGAGGGTT
GGTTCATTCAAATTTCTGCCCTATCAACTTTCGACTTTAGTGTAGTGGACTAAAGTGGTTACAACGGGTAACGGAGGGTT
GGTTCATTCAAATTTCTGCCCTATCAACTTTCGACTTTAGTGTAGTGGACTAAAGTGGTTACAACGGGTAACGGAGGGTT
--------------------------------------------------------------------------------
GGTTCATTCAAATTTCTGCCCTATCAACTTTCGACTTTAGTGTAGTGGACTAAAGTGGTTACAACGGGTAACGGAGGGTT
GGATCATTCAAATTTCTGCCCTATCAACTTTCGACTTTAGTGTAGTGGACTAAAGTGGTTGCAACGGGTAACGGAGGGTT
--------------------------------------------------------------------------------
GGTTCATTCAAATTTCTGCCCTATCAACTTTCGACTTTAGTGTAGTGGACTAAAGTGGTTGCAACGGGTAACGGAGGGTT
GGTTCATTCAAATTTCTGCCCTATCAACTTTCGACTTTAGTGTAGTGGACTAAAGTGGTTGCAACGGGTAACGGAGGGTT
GGCTCAATCAAATTTCTGCCCTATCAACTTTCGACTTTAGCGTAGTGGGCTAAAGTGGTTGCAACGGGTAACGGAGGGTT
GGCTCAATCAAATTTCTGCCCTATCAACTTTCGACTTTAGCGTAGTGGGCTAAAGTGGTTGCAACGGGTAACGGAGGGTT
GGCTCAATCAAATTTCTGCCCTATCAACTTTCGACTTTAGCGTAGTGGGCTAAAGTGGTTGCAACGGGTAACGGAGGGTT
GGCTCAATCAAATTTCTGCCCTATCAACTTTCGACTTTAGCGTAGTGGGCTAAAGTGGTTGCAACGGGTAACGGAGGGTT
GGCTCAATCAAATTTCTGCCCTATCAACTTTCGACTTTAGCGTAGTGGGCTAAAGTGGTTGCAACGGGTAACGGAGGGTT
GGTTCATTCAAATTTCTGCCCTATCAACTTTCGACTTTAGTGTAGTGGACTAAAGTGGTTACAACGGGTAACGGAGGGTT
GGTTCATTCAAATTTCTGCCCTATCAACTTTCGACTTTAGTGTAGTGGACTAAAGTGGTTACAACGGGTAACGGAGGGTT
--------------------------------------------------------------------------------
--------------------------------------------------------------------------------
GGCTCATTCAAATTTCTGCCCTATCAACTTTCGACTTTAGTGTAGTGGACTAAAGTGGTTGCAACGGGTAACGGAGGGTT
GGCTCATTCAAATTTCTGCCCTATCAACTTTCGACTTTAGTGTAGTGGACTAAAGTGGTTGCAACGGGTAACGGAGGGTT
GGCTCATTCAAATTTCTGCCCTATCAACTTTCGACTTTAGTGTAGTGGACTAAAGTGGTTGCAACGGGTAACGGAGGGTT
GGCTCATTCAAATTTCTGCCCTATCAACTTTCGACTTTAGTGTAGTGGACTAAAGTGGTTGCAACGGGTAACGGAGGGTT
GGCTCATTCAAATTTCTGCCCTATCAACTTTCGACTTTAGTGTAGTGGACTAAAGTGGTTGCAACGGGTAACGGAGGGTT
--------------------------------------------------------------------------------
--------------------------------------------------------------------------------


AGGGCTCGACCCCGGAGAAGGAGCCTGAGAAACGGCTACTACATCCAAGGAAGGCAGCAGGCGCGCAAATTACCCAATCC
AGGGCTCGACCCCGGAGAAGGAGCCTGAGAAACGGCTACTACATCCAAGGAAGGCAGCAGGCGCGCAAATTACCCAATGC
AGGGCTCGACCCCGGAGAAGGAGCCTGAGAAACGGCTACTACATCCAAGGAAGGCAGCAGGCGCGCAAATTACCCAATCC
AGGGCTCGACCCCGGAGAAGGAGCCTGAGAAACGGCTACTACATCCAAGGAAGGCAGCAGGCGCGCAAATTACCCAATCC
AGGGCTCGACCCCGGAGAAGGAGCCTGAGAAACGGCTACTACATCCAAGGAAGGCAGCAGGCGCGCAAATTACCCAATCC
AGGGCTCGACCCCGGAGAAGGAGCCTGAGAAACGGCTACTACATCCAAGGAAGGCAGCAGGCGCGCAAATTACCCAATCC
AGGGCTCGACCCCGGAGAAGGAGCCTGAGAAACGGCTACTACATCCAAGGAAGGCAGCAGGCGCGCAAATTACCCAATCC
AGGGCTCGACCCCGGAGAAGGAGCCTGAGAAACGGCTACTACATCCAAGGAAGGCAGCAGGCGCGCAAATTACCCAATCC
AGGGCTCGACCCCGGAGAAGGAGCCTGAGAGACGGCTACTACATCCAAGGAAGGCAGCAGGCGCGCAAATTACCCAATCC
AGGGCTCGACCCCGGAGAAGGAGCCTGAGAGACGGCTACTACATCCAAGGAAGGCAGCAGGCGCGCAAATTACCCAATCC
AGGGCTCGACCCCGGAGAAGGAGCCTGAGAGACGGCTACTACATCCAAGGAAGGCAGCAGGCGCGCAAATTACCCAATCC
AGGGCTCGACCCCGGAGAAGGAGCCTGAGAGACGGCTACTACATCCAAGGAAGGCAGCAGGCGCGCAAATTACCCAATCC
AGGGCTCGACCCCGGAGAAGGAGCCTGAGAAACGGCTACTACATCCAAGGAAGGCAGCAGGCGCGCAAATTACCCAATCC
AGGGCTCGACCCCGGAGAAGGAGCCTGAGAAACGGCTACTACATCCAAGGAAGGCAGCAGGCGCGCAAATTACCCAATCC
AGGGCTCGACCCCGGAGAAGGAGCCTGAGAAACGGCTACTACATCCAAGGAAGGCAGCAGGCGCGCAAATTACCCAATCC
AGGGCTCGACCCCGGAGAAGGAGCCTGAGAAACGGCTACTACATCCAAGGAAGGCAGCAGGCGCGCAAATTACCCAATCC
AGGGCTCGACCCCGGAGAAGGAGCCTGAGAAACGGCTACTACATCCAAGGAAGGCAGCAGGCGCGCAAATTACCCAATCC
AGGGCTCGACCCCGGAGAAGGAGCCTGAGAGACGGCTACTACATCCAAGGAAGGCAGCAGGCGCGCAAATTACCCAATCC
AGGGCTCGACCCCGGAGAAGGAGCCTGAGAAACGGCTACTACATCCAAGGAAGGCAGCAGGCGCGCAAATTACCCAATCC
AGGGCTCGACCCCGGAGAAGGAGCCTGAGAAACGGCTACTACATCCAAGGAAGGCAGCAGGCGCGCAAATTACCCAATCC
AGGGCTCGACCCCGGAGAAGGAGCCTGAGAAACGGCTACTACATCCAAGGAAGGCAGCAGGCGCGCAAATTACCCAATCC
AGGGCTCGACCCCGGAGAAGGAGCCTGAGAAACGGCTACTACATCCAAGGAAGGCAGCAGGCGCGCAAATTACCCAATCC
AGGGCTCGACCCCGGAGAAGGAGCCTGAGAAACGGCTACTACATCCAAGGAAGGCAGCAGGCGCGCAAATTACCCAATCC
AGGGCTCGACCCCGGAGAAGGAGCCTGAGAAACGGCTACTACATCCAAGGAAGGCAGCAGGCGCGCAAATTACCCAATCC
AGGGCTCGACCCCGGAGAAGGAGCCTGAGAAACGGCTACTACATCCAAGGAAGGCAGCAGGCGCGCAAATTACCCAATCC
AGGGCTCGACCCCGGAGAAGGAGCCTGAGAAACGGCTACTACATCCAAGGAAGGCAGCAGGCGCGCAAATTACCCAATCC
AGGGCTCGACCCCGGAGAAGGAGCCTGAGAAACGGCTACTACATCCAAGGAAGGCAGCAGGCGCGCAAATTACCCAATCC
AGGGCTCGACCCCGGAGAAGGAGCCTGAGAGACGGCTACTACATCCAAGGAAGGCAGCAGGCGCGCAAATTACCCAATCC
AGGGCTCGACCCCGGAGAAGGAGCCTGAGAGACGGCTACTACATCCAAGGAAGGCAGCAGGCGCGCAAATTACCCAATCC
--------------------------------------------------------------------------------
AGGGCTCGACCCCGGAGAAGGAGCCTGAGAGACGGCTACTACATCCAAGGAAGGCAGCAGGCGCGCAAATTACCCAATCC
AGGGCTCGACCCCGGAGAAGGCGCCTGAGAAACGGCGACTACATCCAAGGAAGGCAGCAGGCGCGCAAATTACCCAATCC
--------------------------------------------------------------------------------
AGGGCTCGACCCCGGAGAAGGAGCCTGAGAAACGGCTACTACATCCAAGGAAGGCAGCAGGCGCGCAAATTACCCAATCC
AGGGCTCGACCCCGGAGAAGGAGCCTGAGAAACGGCTACTACATCCAAGGAAGGCAGCAGGCGCGCAAATTACCCAATCC
AGGGCTCGACCCCGGAGAAGGAGCCTGAGAAACGGCTACTACATCCAAGGAAGGCAGCAGGCGCGCAAATTACCCAATCC
AGGGCTCGACCCCGGAGAAGGAGCCTGAGAAACGGCTACTACATCCAAGGAAGGCAGCAGGCGCGCAAATTACCCAATCC
AGGGCTCGACCCCGGAGAAGGAGCCTGAGAAACGGCTACTACATCCAAGGAAGGCAGCAGGCGCGCAAATTACCCAATCC
AGGGCTCGACCCCGGAGAAGGAGCCTGAGAAACGGCTACTACATCCAAGGAAGGCAGCAGGCGCGCAAATTACCCAATCC
AGGGCTCGACCCCGGAGAAGGAGCCTGAGAAACGGCTACTACATCCAAGGAAGGCAGCAGGCGCGCAAATTACCCAATCC
AGGGCTCGACCCCGGAGAAGGAGCCTGAGAGACGGCTACTACATCCAAGGAAGGCAGCAGGCGCGCAAATTACCCAATCC
AGGGCTCGACCCCGGAGAAGGAGCCTGAGAGACGGCTACTACATCCAAGGAAGGCAGCAGGCGCGCAAATTACCCAATCC
--------------------------------------------------------------------------------
--------------------------------------------------------------------------------
AGGGCTCGACCCCGGAGAAGGAGCCTGAGAGACGGCTACTACATCCAAGGAAGGCAGCAGGCGCGCAAATTACCCAATCC
AGGGCTCGACCCCGGAGAAGGAGCCTGAGAGACGGCTACTACATCCAAGGAAGGCAGCAGGCGCGCAAATTACCCAATCC
AGGGCTCGACCCCGGAGAAGGAGCCTGAGAGACGGCTACTACATCCAAGGAAGGCAGCAGGCGCGCAAATTACCCAATCC
AGGGCTCGACCCCGGAGAAGGAGCCTGAGAGACGGCTACTACATCCAAGGAAGGCAGCAGGCGCGCAAATTACCCAATCC
AGGGCTCGACCCCGGAGAAGGAGCCTGAGAGACGGCTACTACATCCAAGGAAGGCAGCAGGCGCGCAAATTACCCAATCC
--------------------------------------------------------------------------------
--------------------------------------------------------------------------------


TGATACAGGGAGGTAGTGACGATAAATACTGATACAGGG-CCCTTTTGGGTCTTGTAATTGGAATGAGTACAATTTAAAT
TAACTCAGCGAGGTAGTGACGATAAATACTGATACAGGG-CTCTNNNNNNNNNNNNNNNNNNNNNNNNNNNNNNNNNNNN
CGACGCGGGGAGGTAGTGACAATAAATACTGATATAGGG-CTCTTTAGGGTCTTGTAATTGGAATGAGTACAATTTAAAT
CGACGCGGGGAGGTAGTGACAATAAATACTGATATAGGG-CTCTTTAGGGTCTTGTAATTGGAATGAGTACAATTTAAAT
CGACGCGGGGAGGTAGTGACAATAAATACCGACGCGGGG-CCTTTTTGGGTCCCGCGATCGGAATGAGCACAATTTAAAT
CGATGCGGGGAGGTAGTGACAATAAATACCGACGCGGGG-CCCTTTCGGGTTCCGCGATCGGAATGAGCACAATCTAAAT
CGACACGGGGAGGTAGTGACAATAAATACTGATACAGG--CTCTTTCGGGTCTTGTAATCGGAATGAGTACAATT-AAGT
CGACACGGGGAGGTAGTGACAATAAATACTGATACAGG--CTCTTTTGGGTCTTGTAATTGGAATGAGTACAACTTAAAT
CGACACGGGGAGGTAGTGACAATAAATACTGATACAGGG-CTCTTTTGGGTCTTGTAATTGGAATGAGTACAATTTAAAT
CGACACGGGGAGGTAGTGACAATAAATACTGATACAGGG-CTCTTTTGGGTCTTGTAATTGGAATGAGTACAATTTAAAT
CGACACGGGGAGGTAGTGACAATAAATACTGATACAGGG-CTCTTTTGGGTCTTGTAATTGGAATGAGTACAATTTAAAT
CGACACGGGGAGGTAGTGACAATAAATACTGATACAGGG-CTCTTTTGGGTCTTGTAATTGGAATGAGTACAATTTAAAT
CGACACGGGGAGGTAGTGACAATAAATACTGATGCAGGG-CTCTTTCGGGTCTTGCAATCGGAATGAGTACAATTTAAAT
CGACTCGGGGAGGTAGTGACAATAAATACTGATGCAGGG-CCCTTTCGGGTCTTGCAATCGGAATGAGTACAATTTAAAT
CGACACGGGGAGGTAGTGACAATAAATACTGATACAGGG-CTCTTTCGGGTCTTGTAATCGGAATGAGTACAATTTAAAT
CGACACGGGGAGGTAGTGACAATAAATACTGATACAGGG-CTCTTTCGGGTCCTGTAATCGGAATGAGTACAATTTAAAT
CGACACGGGGAGGTAGTGACAATAAATACTGATACAGGG-CTCTTTCGGGTCTTGTAATCGGAATGAGTACAATTTAAAT
CGACACGGGGAGGTAGTGACAATAAATACTGATACAGGGCCTCTTTTGGGTCTTGTAATTGGAATGAGTACAATCTAAAT
CGACACGGGGAGGTAGTGACAATAAATACTGATACAGGG-CTCTTTCGGGTCTTGTAATTGGAATGAGTACAATTTAAAT
CGACACGGGGAGGTAGTGACAATAAATACTGATACAGGG-CTCTTTCGGGTCTTGTAATTGGAATGAGTACAATTTAAAT
CGACACGGGGAGGTAGTGACAATAAATACTGATACAGGG-CTCTTTTGGGTCTTGTAATTGGAATGAGTACAATTTAAAT
CGACACGGGGAGGTAGTGACAATAAATACTGATACAGGG-CTCTTTTGGGTCTTGTAATTGGAATGAGTACAATTTAAAT
CGACACGGGGAGGTAGTGACAATAAATACTGATACAGGG-CTCTTTNGGGTCTTGTAATCGGAATGAGTACAACTTAAAT
CGACACGGGGAGGTAGTGACAATAAATACTGGTACAGGG-TCCTTTTGGGTCTTGTAACTGGAATGAGTACAATTTAAAC
CGACACGGGGAGGTAGTGACAATAAATACTGATACAGGG-CTCATTCGGGTCTTGTAATTGGAATGAGTACAATTTAAAT
CGACACGGGGAGGTAGTGACAATAAATACTGATACAGGG-CTCTTTTGGGTCTTGTAATTGGAATGAGTACAATTTAAAT
CGACTCGGGGAGGTAGTGACAATAAATACTGATACAGGG-CTCTTTTGGGTCTTGTAATCGGAATGAGTACAATTTAAAT
CGACACGGGGAGGTAGTGACAATAAATACTGATACAGGG-CTCTTTTGGGTCTTGTAATTGGAATGAGTACAATTTAAAT
CGACACGGGGAGGTAGTGACAATAAATACTAGTACAGGG-CTCTTTTGGGTCTTGTAACTGGAATGAGTACAATTTAAAT
--------------------------------------------------------------------------------
CGACACGGGGAGGTAGTGACAATAAATACTGATACAGGG-CTCTTTTGGGTCTTGTAATTGGAATGAGTACAATTTAAAC
CGACACGGGGAGGTAGTGACGATAAATACCGATGCAGGG-CTCTTTCGGGTCTTGCAATTGGAATGAGTACAATCTAAAT
--------------------------------------------------------------------------------
CGACACGGGGAGGTAGTGACAATAAATACTGATACAGGG-CTCTTTTGGGTCTTGTAATTGGAATGAGTACAATTTAAAT
CGACACGGGGAGGTAGTGACAATAAATACTGATACAGGG-CTCTTTTGGGTCTTGTAATTGGAATGAGTACAATTTAAAT
CGACGCGGGGAGGTAGTGACAATAAATACCGACGCGGGG-CCCTTTCGGGTCCCGCGATCGGAATGAGCACAATCTAAAT
CGACGCGGGGAGGTAGTGACAATAAATACCGACGCGGGG-CCCTTTCGGGTCCCGCGATCGGAATGAGCACAATCTAAAT
CGACGCGGGGAGGTAGTGACAATAAATACCGACGCGGGG-CCCTTTCGGGTCCCGCGATCGGAATGAGCACAATCTAAAT
CGACGCGGGGAGGTAGTGACAATAAATACCGACGCGGGG-CCCTTTCGGGTCCCGCGATCGGAATGAGCACAATCTAAAT
CGACGCGGGGAGGTAGTGACAATAAATACCGACGCGGGG-CCCTTTCGGGTCCCGCGATCGGAATGAGCACAATCTAAAT
CGACACGGGGAGGTAGTGACAATAAATACTAATACAGGG-CCCTTTTGGGTCTTGTAATTGGAATGAGTACAATTTAAAT
CGACACGGGGAGGTAGTGACAATAAATACTAATACAGGG-CCCTTTTGGGTCTTGTAATTGGAATGAGTACAATTTAAAT
--------------------------------------------------------------------------------
--------------------------------------------------------------------------------
CGACTCGGGGAGGTAGTGACAATAAATACTGATACAGGG-CTCTTTTGGGTCTTGTAATTGGAATGAGTACAATTTAAAT
CGACTCGGGGAGGTAGTGACAATAAATACTGATACAGGG-CTCTTTTGGGTCTTGTAATTGGAATGAGTACAATTTAAAT
CGACTCGGGGAGGTAGTGACAATAAATACTGATACAGGG-CTCTTTTGGGTCTTGTAATTGGAATGAGTACAATTTAAAT
CGACTCGGGGAGGTAGTGACAATAAATACTGATACAGGG-CTCTTTTGGGTCTTGTAATTGGAATGAGTACAATTTAAAT
CGACTCGGGGAGGTAGTGACAATAAATACTGATACAGGG-CTCTTTTGGGTCTTGTAATTGGAATGAGTACAATTTAAAT
--------------------------------------------------------------------------------
--------------------------------------------------------------------------------


CCCTTAACGAGGAACAATTGGAGGGCAAGTCTGGTGCCAGCAGCCGCGGTAATTCCAGCTCCAATAGCGTATATTAAAGT
NNNNNNNNNNNNNNNNNNNNNNNNNNNNNNNTGGTGCCAGCAGCCGCGGTAATTCCAGCTCCAATAGCGTATATTAAAGT
CCCTTAACGAGGAACAATTGGAGGGCAAGTCTGGTGCCAGCAGCCGCGGTAATTCCAGCTCCAATAGCGTATATTAAAGT
CCCTTAACGAGGAACAATTGGAGGGCAAGTCTGGTGCCAGCAGCCGCGGTAATTCCAGCTCCAATAGCGTATATTAAAGT
CCCTTAACGAGGAACGACTGGAGGGCAAGTCTGGTGCCAGCAGCCGCGGTAATTCCAGCTCCAGTGGCGTATATTAAAGT
CCCTTAACGAGGAACGACTGAAGGGCAAGTCTGGTGCCAGCAGCCGCGGTAATTCCAGCTTCAGTGGCGTATATTAAAGT
CCTTTAACGAGGAGCAATTGGAGGGCAAGTCTGGTGCCAACAGCCGCGGTAATTCCAGCTCCAATAGCGTATATTAAAGT
CCCTTAACGAGGAACAATTGGAGGGCAAGTCTGGTGCCAGCAGCCGCGGTAATTCCAGCTCCAATAGCGTATATTAAAGT
CCCTTAACGAGGAACAATTGGAGGGCAAGTCTGGTGCCAGCAGCCGCGGTAATTCCAGCTCCAATAGCGTATATTAAAGT
CCCTTAACGAGGAACAATTGGAGGGCAAGTCTGGTGCCAGCAGCCGCGGTAATTCCAGCTCCAATAGCGTATATTAAAGT
CCCTTAACGAGGAACAATTGGAGGGCAAGTCTGGTGCCAGCAGCCGCGGTAATTCCAGCTCCAATAGCGTATATTAAAGT
CCCTTAACGAGGAACAATTGGAGGGCAAGTCTGGTGCCAGCAGCCGCGGTAATTCCAGCTTCAATAGCGTATATTAAAGT
CCCTTAACGAGGAACAATTGGAGGGCAAGTCTGGTGCCAGCAGCCGCGGTAATTCCAGCTCCAATAGCGTATATTAAAGT
CCCTTAACAAGGAACAACTGGAGGGCAAGTCTGGTGCCAGCAGCCGCGGTAATTCCAGCTCCAGTAGCGTATATTAAAGT
CCCTTAACGAGGAACAATTGGAGGGCAAGTCTGGTGCCAGCAGCCGCGGTAATTCCAGCTCCAATAGCGTATATTAAAGT
CCCTTAACGAGGAACAATTGGAGGGCAAGTCTGGTGCCAGCAGCCGCGGTAATTCCAGCTCCAATAGCGTATATTAAAGT
CCCTTAACGAGGAACAATTGGAGGGCAAGTCTGGTGCCAGCAGCCGCGGTAATTCCAGCTCCAATAGCGTATATTAAAGT
CCCTTAACGAGGAACAATTGGAGGGCAAGTCTGGTGCCAGCAGCCGCGGTAATTCCAGCTCCAATAGCGTATATTAAAGT
CCCTTAACGAGGAACAATTGGAGGGCAAGTCTGGTGCCAGCAGCCGCGGTAATTCCAGCTCCAATAGCGTATATTAAAGT
CCCTTAACGAGGAACAATTGGAGGGCAAGTCTGGTGCCAGCAGCCGCGGTAATTCCAGCTCCAATAGCGTATATTAAAGT
CCCTTAACGAGGAACAATTGGAGGGCAAGTCTGGTGCCAGCAGCCGCGGTAATTCCAGCTCCAATAGCGTATATTAAAGT
CCCTTAACGAGGAACAATTGGAGGGCAAGTCTGGTGCCAGCAGCCGCGGTAATTCCAGCTCCAATAGCGTATATTAAAGT
CCCTTAACGAGGAACAATTGGAGGGCAAGTCTGGTGCCAGCAGCCGCGGTAATTCCAGCTCCAATAGCGTATATTAAAGT
CCCTTAACGAGGAACAATTGGAGGGCAAGTCTGGTGCCAGCAGCCGCGGTAATTCCAGCTCCAATAGCGTATATTAAAGT
CCCTTAACGAGGAACAATTGGAGGGCAAGTCTGGTGCCAGCAGCCGCGGTAATTCCAGCTCCAATAGCGTATATTAAAGT
CCCTTAACGAGGAACAATTGGAGGGCAAGTCTGGTGCCAGCAGCCGCGGTAATTCCAGCTCCAATAGCGTATATTAAAGT
CCCTTAACGAGGAACAATTGGAGGGCAAGTCTGGTGCCAGCAGCCGCGGTAATTCCAGCTCCAATAGCGTATATTAAAGT
CTCTTAACGAGGAACAATTGGAGGGCAAGTCTGGTGCCAGCAGCCGCGGTAATTCCAGCTCCAATAGCGTATATTAAAGT
CTCTTAACGAGGAACAATTGGAGGGCAAGTCTGGTGCCAGCAGCCGCGGTAATTCCAGCTCCAATAGCGTATATTAAAGT
--------------------------------------------------------------------------------
CCCTTAACGAGGAACAATTGGAGGGCAAGTCTGGTGCCAGCAGCCGCGGTAATTCCAGCTCCAATAGCGTATATTAAAGT
CCCTTAACGAGGAGCAACTAGAGGGTCAGTCTGGTGCCAGCAGCCGCGGTAATTCCAGCTCTAGTAGCGTATATTAAAGT
--------------------------------------------------------------------------------
CCCTTAACGAGGAACAATTGGAGGGCAAGTCTGGTGCCAGCAGCCGCGGTAATTCCAGCTCCAATAGCGTATATTAAAGT
CCCTTAACGAGGAACAATTGGAGGGCAAGTCTGGTGCCAGCAGCCGCGGTAATTCCAGCTCCAATAGCGTATATTAAAGT
CCCTTAACGAGGAACGACTGGAGGGCAAGTCTGGTGCCAGCAGCCGCGGTAATTCCAGCTCCAGTGGCGTATATTAAAGT
CCCTTAACGAGGAACGACTGGAGGGCAAGTCTGGTGCCAGCAGCCGCGGTAATTCCAGCTCCAGTGGCGTATATTAAAGT
CCCTTAACGAGGAACGACTGGAGGGCAAGTCTGGTGCCAGCAGCCGCGGTAATTCCAGCTCCAGTGGCGTATATTAAAGT
CCCTTAACGAGGAACGACTGGAGGGCAAGTCTGGTGCCAGCAGCCGCGGTAATTCCAGCTCCAGTGGCGTATATTAAAGT
CCCTTAACGAGGAACGACTGGAGGGCAAGTCTGGTGCCAGCAGCCGCGGTAATTCCAGCTCCAGTGGCGTATATTAAAGT
CTCTTAACGAGGAACAATTGGAGGGCAAGTCTGGTGCCAGCAGCCGCGGTAATTCCAGCTCCAATAGCGTATATTAAAGT
CTCTTAACGAGGAACAATTGGAGGGCAAGTCTGGTGCCAGCAGCCGCGGTAATTCCAGCTCCAATAGCGTATATTAAAGT
-------------------------------TACGGCCAGCAGCCGCGGTAATTCCAGCTCCAATAGCGTATATTAAAGT
--------------------------------------------------------------------------------
CTCTTAACGAGGAACAATTGGAGGGCAAGTCTGGTGCCAGCAGCCGCGGTAATTCCAGCTCCAATAGCGTATATTAAAGT
CTCTTAACGAGGAACAATTGGAGGGCAAGTCTGGTGCCAGCAGCCGCGGTAATTCCAGCTCCAATAGCGTATATTAAAGT
CTCTTAACGAGGAACAATTGGAGGGCAAGTCTGGTGCCAGCAGCCGCGGTAATTCCAGCTCCAATAGCGTATATTAAAGT
CTCTTAACGAGGAACAATTGGAGGGCAAGTCTGGTGCCAGCAGCCGCGGTAATTCCAGCTCCAATAGCGTATATTAAAGT
CTCTTAACGAGGAACAATTGGAGGGCAAGTCTGGTGCCAGCAGCCGCGGTAATTCCAGCTCCAATAGCGTATATTAAAGT
--------------------------------------------------------------------------------
--------------------------------------------------------------------------------


TGTTGTGGTTAAAAAGCTCGTAGTTGAACCTTGGGCCT--GGCTGGTCGGTCCGCCTCACCGCGTG-CACTGATCCGGCC
TGTTGTGGTTAAAAAGCTCGTAGTTGAACCTTGGGCCT--GGCTGGCCGGTCCGCCTCACCGCGTG-CACTGGTCCGGCC
TGTTGTGGTTAAAAAGCCCGTAGTTGAACCTTGGGCCT--GGCTGGCCGGTCCGCCTCACCGCGTG-CACTGGTCCGGCC
TGTTGTGGTTAAAAAGCCCGTAGTTGAACCTTGGGCCT--GGCTGGCCGGTCCGCCTCACCGCGTG-CACTGGTCCGGCC
TGTTGTGGTTAAAAAGCTCGTAGTTGGCTCT-GGGCCCTCGGCCGGCTGGTCCGCCTCACCGCGTG-CACTGGTTCGTCC
TGTTGTGGTTAAAACGCTCGTAGTTGGCCCT-GGGCTTTCGGCCGGCCGGTCCGCCTCACGGCGTG-CACTGGTCCGGCC
TGTTGTGGTTAAAAAGCTCGTAGTTGAACCT-GG-CCCCGTCCCGGCCGGTCCGCCTCACCGCGTG-CACTGGTTCGGGA
TGTTGTGGTTAAAAAGCTCGTAGTTGAACCT-GGGCCTCGCGCCGGCCGGTCCGCCTCACCGCGTG-CACTGGCCCGGCC
TGTTGTGGTTAAAAAGCTCGTAGTTGAACCT-GGGCCTCGCGCAGACCGGTCCGCCTCACCGCGTG-CACTGGTCCTGCC
TGTTGTGGTTAAAANGCTCGTAGTTGAACCT-GGGCCTCGCGCAGACCGGTCCGCCTCACCGCGTG-CACTGGTCCTGCC
TGTTGTGGTTAAAAAGCTCGTAGTTGAACCT-GGGCCTCGCGCAGACCGGTCCGCCTCACCGCGTG-CACTGGTCCTGCC
TGGTGTGGNTAAAAAGCTCGTAATTGAACCT-GGGCCTCGCGCAGACCGGTCCGCCTCACCGCGTG-CACTGGTCCTGCC
TGTTGTGGTTAAAAAGCTCGTAGTTGAACCT-GGGCCCCGCGCCGGCCGGTCCGCCTCACCGCGTG-CACTGGCCTGGCC
TGTTGTGGTTAAAAAGCTCGTAGTTGAACCT-GGGCCCCGCGCCGGCCGGTCCGCCTCACCGCGTG-CACTGGCCCGGCC
TGTTGTGGTTAAAAAGCTCGTAGTTGAACCT-GGGCCCCGCGCCCGCCGGTCCGCCTCACCGCGTG-CACTGGTGCGGCC
TGTTGTGGTTAAAAAGCTCGTAGTTGGACCT-GGGCCCCGCGCCAACCGGTCCGCCTCACCGCGTG-CACTGGTCCGGCC
TGTTGTGGTTAAAAAGCTCGTAGTTGAACCT-GGGCCCCGCGCCCGCCGGTCCGCCTCACCGCGTG-CACTGGTGTGGCC
TGTTGTGGTTAAAAAGCTCGTAGTTGAACCT-GGGCCCCGCGCCGGCCGGTCCGCCTCACCGCGTG-CACTGGTCCGGCC
TGTTGTGGTTAAAAAGCTCGTAGTTGAACCTGGGGCCCCGCGCCCGCCGGTCCGCCTCACCGCGTG-CACTGGCGCGGCC
TGTTGTGGTTAAAAAGCTCGTAGTTGAACCT-GGGCCCCGCGCCCGCCGGTCCGCCTCACCGCGTG-CACTGGCGCGGCC
TGTTGTGGTTAAAAAGCTCGTAGTTGAACCT-GGGCCCCGCGCCCGCCGGTCCGCCTCACCGCGTG-CACTGGTGTGGCC
TGTTGTGGTTAAAAAGCTCGTAGTTGAACCT-GGGCCCCGCGCCCGCCGGTCCGCCTCACCGCGTG-CACTGGTGTGGCC
TGTTGTGGTTAAAAAGCTCGTAGTTGAACCT-GGGCCCCGCGCCCGCCGGTCCGCCTCACCGCGTG-CACTGGCGCGGCC
TGTTGTGGTTAAAAAGCTCGTAGTTGAACCT-GGGCCCCGCGCAGGCCGGTCAGCCTCACCGCTTG-CACTGGCCCTGCC
TGTTGTGGTTAAAAAGCTCGTAGTTGAACCT-GGGCCCCGCGCCGTACGGTCCGCCTCACCGCGTGTCACTGTCACGGCC
TGTTGTGGTTAAAAAGCTCGTAGTTGAACCT-GGGC-TCGCGCAGACCGGTCCGCCTCACCGCGTG-CACTGGTACGGCC
TGTTGTGGTTAAAAAGCTCGTAGTTGAACCT-GGGCCTCGCGCCGACCGGTCCGCCTCACCGCGTG-CACTGGTACGGCC
TGTTGTGGTTAAAAAGCTCGTAGTTGAACCT-GGGCCTCGCGCAGACCGGTCCGCCTCACCGCGTG-CACTGGTCCTGCC
TGTTGTGGTTAAAAAGCTCGTAGTTGAACCT-GGGCCTCGCGCAGACCGGTCCGCCTCACCGCGTG-CACTGGTCCTGCC
--------------------------------------------------------------------------------
TGTTGTGGTTAAAAAGCTCGTAGTTGAACCT-GGGCCTCGCGCAGACCGGTCCGCCTCACCGCGTG-CACTGGTCCTGCC
TGTTGTGGTTAAAAAGCTCGTAGTTGAACCTCGGCCCC-G-CCCTGCCGGTCCGCCTCACCGCGTG-CACTGGACCGGGC
--------------------------------------------------------------------------------
TGTTGTGGTTAAAAAGCTCGTAGTTGAACCT-GGGCCTCGCGCAGACCGGTCCGCCTCACCGCGTG-CACTGGTCCTGCC
TGTTGTGGTTAAAAAGCTCGTAGTTGAACCT-GGGCCTCGCGCAGACCGGTCCGCCTCACCGCGTG-CACTGGTCCTGCC
TGTTGTGGTTAAAAAGCTCGTAGTTGGCCCT-GGGCCCTCGGCCGGCCGGTCCGCCTCACCGCGTG-CACTGGTCCGACC
TGTTGTGGTTAAAAAGCTCGTAGTTGGCCCT-GGGCCCTCGGCCGGCCGGTCCGCCTCACCGCGTG-CACTGGTCCGACC
TGTTGTGGTTAAAAAGCTCGTAGTTGGCCCT-GGGCCCTCGGCCGGCCGGTCCGCCTCACCGCGTG-CACTGGTCCGACC
TGTTGTGGTTAAAAAGCTCGTAGTTGGCCCT-GGGCCCTCGGCCGGCCGGTCCGCCTCACCGCGTG-CACTGGTCCGACC
TGTTGTGGTTAAAAAGCTCGTAGTTGGCCCT-GGGCCCTCGGCCGGCCGGTCCGCCTCACCGCGTG-CACTGGTCCGACC
TGTTGTGGTTAAAAAGCTCGTAGTTGAACCT-GGGCCTCGCGCAGACCGGTCCGCCTCACCGCGTG-CACTGGTCCTGCC
TGTTGTGGTTAAAAAGCTCGTAGTTGAACCT-GGGCCTCGCGCAGACCGGTCCGCCTCACCGCGTG-CACTGGTCCTGCC
TGTTGTGGTTAAAAAGCTCGTAGTTGAACCT-GGGCCTCGCGCAGACCGGTCCGCCTCACCGCGTG-CACTGGTCCTGCC
--------------------------------------------------------------------------------
TGTTGTGGTTAAAAAGCTCGTAGTTGAACCT-GGGCCTCGCGCAGACCGGTCCGCCTCACCGCGTG-CACTGGTCCTGCC
TGTTGTGGTTAAAAAGCTCGTAGTTGAACCT-GGGCCTCGCGCAGACCGGTCCGCCTCACCGCGTG-CACTGGTCCTGCC
TGTTGTGGTTAAAAAGCTCGTAGTTGAACCT-GGGCCTCGCGCAGACCGGTCCGCCTCACCGCGTG-CACTGGTCCTGCC
TGTTGTGGTTAAAAAGCTCGTAGTTGAACCT-GGGCCTCGCGCAGACCGGTCCGCCTCACCGCGTG-CACTGGTCCTGCC
TGTTGTGGTTAAAAAGCTCGTAGTTGAACCT-GGGCCTCGCGCAGACCGGTCCGCCTCACCGCGTG-CACTGGTCCTGCC
--------------------------------------------------------------------------------
--------------------------------------------------------------------------------


GGGCCTTT-CCCTCTGTGA-AACCCCATGGCCTTCGCTGGTTGTGGCGGGG-AAGCAGGACTTTTACTTTGAAAAAATTA
GGGCCTTT-CCCTCTGTGG-AACCCCATGTCCTTCACTGGTCGTGGCGGGG-AAACAGGACTTTTACTTTGAAAAAATTA
GGGCCTTT-CGCGCTGGGG-ATCCGCATGTTCTTCACTGGGCGTG-CGGGG-AACCAGGACTTTTACTTTGAAAAAATTA
GGGCCTTT-CGCGCTGGGG-ATCCGCATGTTCTTCACTGGGCGTG-CGGGG-AACCAGGACTTTTACTTTGAAAAAATTA
GGGGCCTC-CGT-CCGGGG-AGGCTCGTGTCCTTTACTGGGCGCG-GGTGG-ATCCGGGCATTTTACTGTGAAAAAATTA
GGGGCCTC-CGT-CCGGGG-AGCCCCGTGCTCTTCACTGGGCGCG-GGTGG-ATCCGGGCATTTTACTGTGAAAAAATTA
GGGGCTTCGCACCTTGGGG-GTACGCATGCCCTTCGCTGGGCGTG-CGGGG-AACCAGGACTTTTACTGTGAAAAAATTA
GGGGCTTT-CAC-TTGGGG-ATACGCATGTCCTTCGGTGGGCGTG-CGCGG-AACCAGGACTTTTACTGTGAAAAAATTA
GGGGCTTT-CAC-TAGGGG-ATTCGCATGCCCTTCACTGGGCGTG-CGCGG-AACCTGGACCTTTACTGTGAAAAAATTA
GGGGCTTT-CAC-TAGGGG-ATTCGCATGCCCTTCACTGGGCGTG-CGCGG-AACCTGGACCTTTACTGTGAAAAAATTA
GGGGCTTT-CAC-TAGGGG-ATTCGCATGCCCTTCACTGGGCGTG-CGCGG-AACCTGGACCTTTACTGTGAAAAAATTA
GGGGCTTT-CAC-TAGGGG-ATTCGCATGCCCTTCACTGGGCGTG-CGCGG-AACCTGGACCTTTACTGTGAAAAAATTA
GGGGCTTT-CCC-CTGGGG-GTCCGCATGCTCTTCACTGGGCGTG-CGGGG-AACCAGGACTTTTACTGTGAAAAAATTA
GGGGCTTT-CCC-CTGGGG-ATCCGCGTGCCCTTCGCTGGGCGCG-CGGGGCAACCAGGACCTTTACTGTGAAAAAATTA
GGGGCTTC-CAC-CTGGGG-GTACGCATGCCCTTCGCTGGGCGTG-CGGGG-AGCCAGGACCTTTACTGTGAAAAAATTA
GGGGCCTT-GAC-CTGGGG-ACTCGCATGCCCTTCACTGGGCGTG-TGCTG-AACCAGGACTTTTACTGTGAAAAAATTA
GGGGCTTC-CAC-CTGGGG-GTACGCATGCCCTTCGCTGGGCGTG-CGGGG-AGCCAGGACCTTTACTGTGAAAAAATTA
GGGGCTTT-CAC-CTGGGG-AACCGCATGCCCTTCACTGGGCGTG-TGCGG-AACCAGGACCTTTACTGTGAAAAAATTA
GGGGCTTT-CAC-TTGGGG-AACCGCATGCCCTTCGCTGGGCGTG-CGCGG-AACCAGGACCTTTACTGTGAAAAAATTA
GGGGCTTT-CAC-TTGGGG-AACCGCATGCCCTTCGCTGGGCGTG-CGCGG-AACCAGGACCTTTACTGTGAAAAAATTA
GGGGCTTT-CAC-TTGGGGGAACCGCATGTCCTTCGCTGGGCGTG-CGCGG-AACCAGGACCTTNACTGTGAAAAATTTA
GGGGCTTT-CAC-CTGGGG-AACCGCATGTCCTTCACTGGGCGTG-TGTGG-AACCAGGACCTTTACTGTGAAAAAATTA
GGGGCTTT-CAC-CTGGGG-ATCCGCATGCCCTTCGCTGGGCGTG-CGAGG-AACCAGGACCTTCACTGTGAAAAAATTA
GGGGCTTT-CAC-TAGGGG-ATTCGCATGTCCTTCGCTGGGCGTG-CGCGG-AACCTGGACTTTTACTGTGAAAAAATTA
GGGGCTTT-CAC-TTGGGG-AAGCGCATGCCCTTCGCTGGGCGTG-TGTCG-AACCAGGACTTTTACTGTGAAAAAATTA
GGGGCTTT-CAC-TTGGGG-ATTCGCATGTCCTTCACTGGGCGTG-CGCGG-AACCAGGACTTTTACTGTGAAAAAATTA
GGGGCTTT-CAC-TTGGGG-ATTCGCATGTCCTTCACTGGGCGTG-CGCGG-AACCAGGACTTTTACTGTGAAAAAATTA
GGGGCTTT-CAC-TAGGGG-ATTCGCATGTCCTTCACTGGGCGTG-CGCGG-AACCTGGACTTTTACTGTGAAAAAATTA
GGGGCTTT-CAC-TAGGGG-ATTCGCATGTCCTTCACTGGGCGTG-CGCGG-AACCTGGACTTTTACTGTGAAAAAATTA
--------------------------------------------------------------------------------
GGGGCTTT-CAC-TAGGGG-ATTCGCATGTCCTTCACTGGGCGTG-CGCGG-AACCTGGACTTTTACTGTGAAAAAATTA
GGGGCCTT-CCC-CGGGGG-AACGGCATGCCCTTCGCTGGGCGTGCCCGGG-AACCCGGACCTTTACTGTGAAAAAATTA
--------------------------------------------------------------------------------
GGGGCTTT-CAC-TAGGGG-ATTCGCATGTCCTTCACTGGTCGTG-CGCGG-AACCTGGACTTTTACTGTGAAAAAATTA
GGGGCTTT-CAC-TAGGGG-ATTCGCATGTCCTTCACTGGGCGTG-CGCGG-AACCTGGACTTTTACTGTGAAAAAATTA
GGGGCCTC-CGT-CCGGGG-AGCCCCGTGCCCTTCGCTGGGCGCG-GGTGG-ATCCGGGCATTTTACTGTGAAAAAATTA
GGGGCCTC-CGT-CCGGGG-AGCCCCGTGCCCTTCGCTGGGCGCG-GGTGG-ATCCGGGCATTTTACTGTGAAAAAATTA
GGGGCCTC-CGT-CCGGGG-AGCCCCGTGCCCTTCGCTGGGCGCG-GGTGG-ATCCGGGCATTTTACTGTGAAAAAATTA
GGGGCCTC-CGT-CCGGGG-AGCCCCGTGCCCTTCGCTGGGCGCG-GGTGG-ATCCGGGCATTTTACTGTGAAAAAATTA
GGGGCCTC-CGT-CCGGGG-AGCCCCGTGCCCTTCGCTGGGCGCG-GGTGG-ATCCGGGCATTTTACTGTGAAAAAATTA
GGGGCTTT-CAC-TAGGGG-ATTCGCATGTCCTTCACTGGGCGTG-CGCGG-AACCTGGACTTTTACTGTGAAAAAATTA
GGGGCTTT-CAC-TAGGGG-ATTCGCATGTCCTTCACTGGGCGTG-CGCGG-AACCTGGACTTTTACTGTGAAAAAATTA
GGGGCTTT-CAC-TAGGGG-ATTCGCATGTCCTTCACTGGGCGTG-TGCGG-AACCTGGACTTTTACTGTGAAAAAATTA
--------------------------------------------------------------------------------
GGGGCTTT-CAC-TAGGGG-ATTCGCATGTCCTTCACTGGGCGTG-TGCGG-AACCTGGACTTTTACTGTGAAAAAATTA
GGGGCTTT-CAC-TAGGGG-ATTCGCATGTCCTTCACTGGGCGTG-TGCGG-AACCTGGACTTTTACTGTGAAAAAATTA
GGGGCTTT-CAC-TAGGGG-ATTCGCATGTCCTTCACTGGGCGTG-TGCGG-AACCTGGACTTTTACTGTGAAAAAATTA
GGGGCTTT-CAC-TAGGGG-ATTCGCATGTCCTTCACTGGGCGTG-TGCGG-AACCTGGACTTTTACTGTGAAAAAATTA
GGGGCTTT-CAC-TAGGGG-ATTCGCATGTCCTTCACTGGGCGTG-TGCGG-AACCTGGACTTTTACTGTGAAAAAATTA
--------------------------------------------------------------------------------
--------------------------------------------------------------------------------


GAGTGTTCAAAGCAGGCCTATGCTCGGATACATTAGCATGGAATAATGGAATAGGACGTGTGGTTCTATTTT-GTTGGTT
GAGTGTTCAAAGCAGGCCTATGCTCGGATACATTAGCATGGAATAATAGAATAGGACGTGTGGTTCTATTTT-GTTGGTT
GAGTGTTCAAAGCAGGCGCATGCTCGGATACATTAGCATGGAATAATGAAATAGGACGCGTGGTTCTATTTT-GTTGGTT
GAGTGTTCAAAGCAGGCCTATGCTCGGATACATTAGCATGGAATAATGAAATAGGACGCGTGGTTCTATTTT-GTTGGTT
GAGTGTTCAAAGCAGGCTCCCGCTCGAATACGTTAGCATGGAATAATGGAATAGGACGGTCGGTTCTATTTTCGTTGGTT
GAGTGTTCAAAGCAGGCCCGTGCTCGAATACATTAGCATGGAATAATGAAATAGGATGTGCGGTTCTATTTTTGTTGGTT
GAGTGTTCAAAGCAGGCCTATGCTCGAATACATTAGCATGGAATAATAAAATAGGACGTGCGGTTCTATTTT-GTTGGTT
GAGTGTTCAAAGCAGGCCTATGCTCGGATACATTAGCATGGAATAATAGAATAGGACGTGTGGTTCTATTTT-GTTGGTT
GAGTG---------------------------------------------------------------------------
GAGTGTTCAAAGCAGGCCTATGCTCGAATACATTAGCATGGAATAATAGAATAGGACGTGTGGTTCTATTTT-GTTGGTT
GAGTGTTCAAAGCAGGCCTATGCTCGAATACATTAGCATGGAATAATAGAATAGGACGTGTGGTTCTATTTT-GTTGGTT
GAGTGTTCAAAGCAGGCCTATGCTCGAATACATTAGCATGGAATAATAGAATAGGACGTGTGGTTCTATTTT-GTTGGTT
GAGTGTTCAAAGCAGGCTTATGCTCGAATACATTAGCATGGAATAATAGAATAGGACGTGCGGTTCTATTTT-GTTGGTT
GAGTGTTCAAAGCAGGCCTATGCTCGAATACATTAGCATGGAATAATAGAATAGGACGTGCGGTCCTATTTT-GTTGGTT
GAGTGTTCAAAGCAGGCCTATGCTCGAATACATTAGCATGGAATAATAGAATAGGACGTGCGGTTCTATTTT-GTTGGTT
GAGTGTTCAAAGCAGGCCTATGCTCGAATACATTAGCATGGAATAATAGAATAGGACGTGTGGTTCTATTTT-GTTGGTT
GAGTGTTCAAAGCAGGCCTATGCTCGAATACATTAGCATGGAATAATAGAATAGGACGTGCGGTTCTATTTT-GTTGGTT
GAGTGTTCAAAGCAGGCCTATGCTCGAATACATTAGCATGGAATAATAGAATAGGACGCGTGGTTCTATTTT-GTTGGTT
GAGTGTTCAAAGCAGGCCTATGCTCGAATACATTAGCATGGAATAATAGAATAGGACGCGCGGTTCTATTTT-GTTGGTT
GAGTGTTCAAAGCAGGCCTATGCTCGAATACATTAGCATGGAATAATAGAATAGGACGCGCGGTTCTATTTT-GTTGGTT
GAGTGTTCAAAGCAGGCCTATGCTCGAATACCTTAGCATGGAATAATAGAATAGGACGCGGGGTTCTATTTT-GTTGGTT
GAGTGTTCAAAGCAGGCCTATGCTCGAATACATTAGCATGGAATAATAGAATAGGACGTGTGGTTCTATTTT-GTTGGTT
GAGTGTTCAAAGCAGGCCTATGCTCGGATACATTAGCATGGAATGATGAAATAGGACGCGCGGTTCTATTTT-GTTGGTT
GAGTGTTCAAAGCAGGCCTATGCTCGAATACATTAGCATGGAATAATGAAATAGGACGCGTGGTTCTATTTT-GTTGGTT
GAGTGTTCAAAGCAGGCCTATGCTCGAATACATTAGCATGGAATAATAGAATAGGACGTGCGGTTCTATTTT-GTTGGTT
GAGTGTTCAAAGCAGGCCTATGCTCGAATACATTAGCATGGAATAATAGAATAGGACGTGTGGTTCTATTTT-GTTGGTT
GAGTGTTCAAAGCAGGCCTATGCTCGAATACATTAGCATGGAATAATAGAATAGGACGCGTGGTTCTATTTT-GTTGGTT
GAGTGTTCAAAGCAGGCCTATGCTCGAATACATTAGCATGGAATAATAGAATAGGACGTGTGGTTCTATTTT-GTTGGTT
GAGTGTTCAAAGCAGGCCTATGCTCGAATACATTAGCATGGAATAATAGAATAGGACGTGTGGTTCTATTTT-GTTGGTT
--------------------------------------------------------------------------------
GAGTGTTCAAAGCAGGCCTATGCTCGAATACATTAGCATGGAATAATAGAATAGGACGCGTGGTTCTATTTT-GTTGGTT
GAGTGTTCAAGGCAGGCTCGCGCCCGGATACATTAGCATGGAATAATAGAATAGGACGCGCGGTTCTATTTT-GTTGGTT
--------------------------------------------------------------------------------
GAGTGTTCAAAGCAGGCCTATGCTCGAATACATTAGCATGGAATAATAGAATAGGACGTGTGGTTCTATTTT-GTTGGTT
GAGTGTTCAAAGCAGGCCTATGCTCGAATACATTAGCATGGAATAATAGAATAGGACGTGTGGTTCTATTTT-GTTGGAT
GAGTGTTCAAAGCAGGCCCGTGCTCGGATACATTAGCATGGAATAATGAAATAGGACGTGCGGTTCTATTTTCGTTGGTT
GAGTGTTCAAAGCAGGCCCGTGCTCGGATACATTAGCATGGAATAATGAAATAGGACGTGCGGTTCTATTTTCGTTGGTT
GAGTGTTCAAAGCAGGCCCGTGCTCGGATACATTAGCATGGAATAATGAAATAGGACGTGCGGTTCTATTTTCGTTGGTT
GAGTGTTCAAAGCAGGCCCGTGCTCGGATACATTAGCATGGAATAATGAAATAGGACGTGCGGTTCTATTTTCGTTGGTT
GAGTGTTCAAAGCAGGCCCGTGCTCGGATACATTAGCATGGAATAATGAAATAGGACGTGCGGTTCTATTTTCGTTGGTT
GAGTGTTCAAAGCAGGCCTATGCTCGAATACATTAGCATGGAATAATAGAATAGGACGCGTGGTTCTATTTT-GTTGGTT
GAGTGTTCAAAGCAGGCCTATGCTCGAATACATTAGCATGGAATAATAGAATAGGACGCGTGGTTCTATTTT-GTTGGTT
GAGTGTTCAAAGCAGGCCTATGCTCGAATACATTAGCATGGAATAATAGAATAGGACGTGTGGTTCTATTTT-GTTGGTT
--------------------------------------------------------------------------------
GAGTGTTCAAAGCAGGCCTATGCTCGAATACATTAGCATGGAATAATAGAATAGGACGTGTGGTTCTATTTT-GTTGGTT
GAGTGTTCAAAGCAGGCCTATGCTCGAATACATTAGCATGGAATAATAGAATAGGACGTGTGGTTCTATTTT-GTTGGTT
GAGTGTTCAAAGCAGGCCTATGCTCGAATACATTAGCATGGAATAATAGAATAGGACGTGTGGTTCTATTTT-GTTGGTT
GAGTGTTCAAAGCAGGCCTATGCTCGAATACATTAGCATGGAATAATAGAATAGGACGTGTGGTTCTATTTT-GTTGGTT
GAGTGTTCAAAGCAGGCCTATGCTCGAATACATTAGCATGGAATAATAGAATAGGACGTGTGGTTCTATTTT-GTTGGTT
--------------------------------------------------------------------------------
--------------------------------------------------------------------------------


TCTAGGACCGCCGTAATGATTAATAGGGACAGTCGGGGGCATCAGTATTCAATTGTCAGAGGTGAAATTCTTGGATTTAT
TCTAGGACCGCCGTAATGATTAATAGGGACAGTCGGGGGCATCAGTATTCAATTGTCAGAGGTGAAATTCTTGGATTTAT
TCTAGGACCGCCGTAATGATTAATAGGGACAGTCGGGGGCATCAGTATTCAGTTGTCAGAGGTGAAATTCTTGGATTTAC
TCTAGGACCGCCGTAATGATTAATAGGGACAGTCGGGGGCATCAGTATTCAGTTGTCAGAGGTGAAATTCTTGGATTTAC
-ATGGGACCGTCGTAATGATTAATAGGGACAGTCGGGGGCGTCAGTACCGGGGGGCGAGAGGTGAAATTCTTAGACCCCC
-ATGGGACCGTCGTAATGATTAATAGGGACAGTCGGGGGCGTCAGTACCGGGGGGCGAGAGGTGAAATTCTTAGACCCCC
-ATGGGACCGCCGTAATGATTAATAGGGACAGTCGGGGGCGTCAGTATTCGGTGGTCAGAGGTGAAATTCTTGGACCCAC
-ATGGGACCGCCGTAATGATTAATAGGGACAGTCGGGGGCATCAGTATTCAATTGTCAGAGGTGAAATTCTTAGATTTAT
--------------------------------------------------------------------------------
-ATGGGACCGCCGTAATGATTAATAGGGACAGTCGGGGGCATCAGTATTCAATTGTCAGAGGTGAAATTCTTGGATTTAT
-ATGGGACCGCCGTAATGATTAATAGGGACAGTCGGGGGCATCAGTATTCAATTGTCAGAGGTGAAATTCTTGGATTTAT
-ATGGGACCGCCGTAATGATTAATAGGGACAGTCGGGGGCATCAGTATTCAATTGTCAGAGGTGAAATTCTTGGATTTAT
-ATGGGACCGCCGTAATGATTAATAGGGACAGTCGGGGGCATCAGTATTCAATAGTCAGAGGTGAAATTCTTGGATCTAT
-ATGGGACCGCCGTAATGATTGATAAGGACAGTCGGGGGCATCANTATTCGCNAGTCAGAGGTGAAATTCTTGGATCTGC
-ATGGGACCGCCGTAATGATTAATAGGGACAGTCGGGGGCGTCAGTATTCGGTGGTCAGAGGTGAAATTCTTGGACCCAC
-ATGGGACCGCCGTAATGATTAATAGGGACAGTCGGGGGCATCAGTATTCAATTGTCAGAGGTGAAATTCTTGGATCAAT
-ATGGGACCGCCGTAATGATTAATAGGGACAGTCGGGGGCGTCAGTATTCGGTGGTCAGAGGTGAAATTCTTGGACCCAC
-ATGGGACCGCCGTAATGATTAATAGGGACAGTCGGGGGCATCAGTATTCAGCCGTCAGAGGTGAAATTCTTGGACCTGC
-ATGGGACCGCCGTAATGATTAATAGGGCCAGTCGGGGGCATCAGTATTCAATAGTCAGAGGTGAAATTCTTGGATTTAT
-ATGGGACCGCCGTAATGATTAATAGGGCCAGTCGGGGGCATCAGTATTCAATAGTCAGAGGTGAAATTCTTGGATTTAT
-ATGGGACCGCCGTAATGATTAATAGGGCCAGTCGGGGGCATCAGTATTCANTAGTCNNAGGNGAAATTCTNGGATTTTT
-ATGGGACCGCCGTAATGATTAATAGGGCCAGTCGGGGGCATCAGTATTCAGTAGTCAGAGGTGAAATTCTTGGATTTAC
-ATGGGACCGCCGTAATGATTAATAGGGACGATCGGGGGCGTCAGTATTCGGCTGTCAGAGGTGAAATTCTTGGATTTGC
-ATGGGA-------------------------------------------------------------------------
-ATGGGACCGCCGTAATGATTAATAGGGACAGTCGGGGGCATCAGTATTCAATTGTCAGAGGTGAAATTCTTGGATTTAT
-ATGGGACCGCCGTAATGATTAATAGGGACAGTCGGGGGCATCAGTATTCAATTGTCAGAGGTGAAATTCTTGGATTTAT
-ATGGGACCGCCGTAATGATTAATAGGGACAGTCGGGGGCATCAGTATTCAATTGTCAGAGGTGAAATTCTTGGATTTAT
-ATGGGACCGCCGTAATGATTAATAGGGACAGTCGGGGGCATCAGTATTCAATTGTCAGAGGTGAAATTCTTGGATTTAT
-ATGGGACCGCCGTAATGATTAATAGGGACAGTCGGGGGCATCAGTATTCAATTGTCAGAGGTGAAATTCTTGGATTTAT
--------------------------------------------------------------------------------
-ATGGGACCGCCGTAATGATTAATAGGGACAGTCGGGGGCATCAGTATTCAATTGTCAGAGGTGAAATTCTTGGATTTAT
-ATGGGACCGCCGTAATGATTAATAGGGTCAGTCGGGGGCATCAGTATTCGGCTGTCAGAGGTGAAATTCTTGGATTTGC
--------------------------------------------------------------------------------
-ATGGGACCGCCGTAATGATTAATAGGGACAGTCGGGGGCATCAGTATTCAATTGTCAGAGGTGAAATTCTTGGATTTAT
-ATGGGACCGCCGTAATGATTAATAGGGACAGTCGGGGGCATCAGTATTCAATTGTCAGAGGTGAAATTCTTGGATTTAT
-ATGGGACCGTCGTAATGATTAATAGGGACAGTCGGGGGCGTCAGTACCGGGGGGCGAGAGGTGAAATTCTTAGACCCCC
-ATGGGACCGTCGTAATGATTAATAGGGACAGTCGGGGGCGTCAGTACCGGGGGGCGAGAGGTGAAATTCTTAGACCCCC
-ATGGGACCGTCGTAATGATTAATAGGGACAGTCGGGGGCGTCAGTACCGGGGGGCGAGAGGTGAAATTCTTAGACCCCC
-ATGGGACCGTCGTAATGATTAATAGGGACAGTCGGGGGCGTCAGTACCGGGGGGCGAGAGGTGAAATTCTTAGACCCCC
-ATGGGACCGTCGTAATGATTAATAGGGACAGTCGGGGGCGTCAGTACCGGGGGGCGAGAGGTGAAATTCTTAGACCCCC
-ATGGGACCGCCGTAATGATTAATAGGGACAGTCGGGGGCATCAGTATTCAATTGTCAGAGGTGAAATTCTTGGATTTAT
-ATGGGACCGCCGTAATGATTAATAGGGACAGTCGGGGGCATCAGTATTCAATTGTCAGAGGTGAAATTCTTGGATTTAT
-ATGGGACCGCCGTAATGATTAATAGGGACAGTCGGGGGCATCAGTATTCAATAGTCAGAGGTGAAATTCTTGGATTTAT
--------------------------------------------------------------------------------
-ATGGGACCGCCGTAATGATTAATAGGGACAGTCGGGGGCATCAGTATTCAATAGTCAGAGGTGAAATTCTTGGATTTAT
-ATGGGACCGCCGTAATGATTAATAGGGACAGTCGGGGGCATCAGTATTCAATAGTCAGAGGTGAAATTCTTGGATTTAT
-ATGGGACCGCCGTAATGATTAATAGGGACAGTCGGGGGCATCAGTATTCAATAGTCAGAGGTGAAATTCTTGGATTTAT
-ATGGGACCGCCGTAATGATTAATAGGGACAGTCGGGGGCATCAGTATTCAATAGTCAGAGGTGAAATTCTTGGATTTAT
-ATGGGACCGCCGTAATGATTAATAGGGACAGTCGGGGGCATCAGTATTCAATAGTCAGAGGTGAAATTCTTGGATTTAT
--------------------------------------------------------------------------------
--------------------------------------------------------------------------------


TGAAGACTAACTACTGCGAAAGCATTTGCCAAGGATGTTTTCATTAATCA-GGAACGAAAGTTAGGGGATCGAAGACGAT
TGAAGACTAACTACTGCGAAAGCATTTGCCAAGGATGTTTTCATTAATCA-GGAACGAAAGTTAGGGGATCGAAGACGAT
TGAAGACTCACTACTGCGAAAGCATTTGCCAAGGATGTTTTCATTAATCA-GGGACGAAAGTTAGGGGATCGAAGACGAT
TGAAGACTCACTACTGCGAAAGCATTTGCCAAGGATGTTTTCATTAATCA-GGGACGAAAGTTAGGGGATCGAAGACGAT
CCGAGACTACCTACTGCGAAAGCATTCGCCAAGGATGTTTTCATTAATCATTGAGCGAAAGTTGGGGGATCGAAAACGAT
CTGAGACTACCTACTGCGAAAGCATTCGCCAAGGATGTTTTCATTAATAAGGGAACGAAAGTTGGGGGATCGAAAACGAT
CGAAGACTAACTACTGCGAAAGCATTCGCCAAGGATGTTTTCATTAATCA-GGAACGAAAGTTAGGGGATCGAAAACGAT
TGAAGACTAACTACTGCGAAAGCATTTGCCAAGGATGTTTTCATTAATCA-GGAACGAAAGTTAGGGGATCGAAGACGAT
--------------------------------------------------------------------------------
TGAAGACTAACTACTGCGAAAGCATTTGCCAAGGATGTTTTCATTAATCA-GGAACGAAAGTTAGGGGATCGAAGACGAT
TGAAGACTAACTACTGCGAAAGCATTTGCCAAGGATGTTTTCATTAATCA-GGAACGAAAGTTAGGGGATCGAAGACGAT
TGAAGACTAACTACTGCGAAAGCATTTGCCAAGGATGTTTTCATTAATCA-GGAACGAAAGTTAGGGGATCGAAGACGAT
TGAAGACTAACTACTGCGAAAGCATTTGCCAAGGATGTTTTCATTAATCA-GGAACGAAAGTTAGGGGATCGAAGACGAT
CGAA-ACTAACTACTGCGAAA-----------------------------------------------------------
CGAAGACTAACTACTGCGAAAGCATTCGCCAAGGATGTTTTCATTAATCA-GGAACGAAAGTTAGGGGATCGAAGACGAT
TGAAGACTAACTACTGCGAAAGCATTTGCCAAGGATGTTTTCATTAATCA-GGAACGAAAGTTAGGGGATCGAAGACGAT
CGAAGACTAACTACTGCGAAAGCATTCGCCAAGGATGTTTTCATTAATCA-GGAACGAAAGTTAGGGGATCGAAGACGAT
TGAAGACTAACTACTGCGAAAGCATTTGTCAAGGATGTTTTCATTAATCA-GGAACGAAAGTTAGGGGATCGAAGACGAT
TGAAGACTAACTACTGCGAAAGCATTTGCCAAGGATGTTTTCATTAATCA-GGAACGAAAGTTAGGGGATCGAAGACGAT
TGAAGACTAACTACTGCGAAAGCATTTGCCAAGGATGTTTTCATTAATCA-GGAACGAAAGTTAGGGGATCGAAGACGAT
TGAAGACTAACTTCTGGCAAAGCATTTGCCAAGGAGGTTTCCTTTAATCC-GGAACCAAAGTTAGGGGATCCAAAACAAA
TGAAGACTAACTACTGCGAAAGCATTTGCCAAGGATGTTTTCATTAATCA-GGAACGAAAGTTAGGGGATCGAAGACGAT
CGAAGACTAACTACTGCGAAAGCATTCGCCAAGGGTGTTTTCATTAATCA-GGAACGAAAGTTAGGGGATCGAAGACGAT
--------------------------------------------------------------------------------
TGAAGACTAACTACTGCGAAAGCATTTGCCAAGGATGTTTTCATTAATCA-GGAACGAAAGTTAGGGGATCGAAGACGAT
TGAAGACTAACTACTGCGAAAGCATTTGCCAAGGATGTTTTCATTAATCA-GGAACGAAAGTTAGGGGATCGAAGACGAT
TGAAGACTAACTACTGCGAAAGCATTTGCCAAGGATGTTTTCATTAATCA-GGAACGAAAGTTAGGGGATCGAAGACGAT
TGAAGACTAACTACTGCGAAAGCATTTGCCAAGGATGTTTTCATTAATCA-GGAACGAAAGTTAGGGGATCGAAGACGAT
TGAAGACTAACTACTGCGAAAGCATTTGCCAAGGATGTTTTCATTAATCA-GGAACGAAAGTTAGGGGATCGAAGACGAT
--------------------------------------------------------------------------------
TGAAGACTAACTACTGCGAAAGCATTTGCCAAGGATGTTTTCATTAATCA-GGAACGAAAGTTAGGGGATCGAAGACGAT
CGAAGACTCACTACTGCGAAAGCATTTGCCAAGGATGTTTTCATTAATCA-GGAACGAAAGTTAGGGGATCGAAGACGAT
--------------------------------------------------------------------------------
TGAAGACTAACTACTGCGAAAGCATTTGCCAAGGATGTTTTCATTAATCA-GGAACGAAAGTTAGGGGATCGAAGACGAT
TGAAGACTAACTACTGCGAAAGCATTTGCCAAGGATGTTTTCATTACTCA-GGAACGAAAGTTAGGCAATCGAAGACGAT
CCGAGACTACCTACTGCGAAAGCATTCGCCAAGGATGTTTTCATTAATCATCGAACGAAAGTTGGGGGATCGAAAACGAT
CCGAGACTACCTACTGCGAAAGCATTCGCCAAGGATGTTTTCATTAATCATCGAACGAAAGTTGGGGGATCGAAAACGAT
CCGAGACTACCTACTGCGAAAGCATTCGCCAAGGATGTTTTCATTAATCATCGAACGAAAGTTGGGGGATCGAAAACGAT
CCGAGACTACCTACTGCGAAAGCATTCGCCAAGGATGTTTTCATTAATCATCGAACGAAAGTTGGGGGATCGAAAACGAT
CCGAGACTACCTACTGCGAAAGCATTCGCCAAGGATGTTTTCATTAATCATCGAACGAAAGTTGGGGGATCGAAAACGAT
TGAAGACTAACTACTGCGAAAGCATTTGCCAAGGATGTTTTCATTAATCA-GGAACGAAAGTTAGGGGATCGAAGACGAT
TGAAGACTAACTACTGCGAAAGCATTTGCCAAGGATGTTTTCATTAATCA-GGAACGAAAGTTAGGGGATCGAAGACGAT
TGAAGACTAACTACTGCGAAAGCATTTGCCAAGGATGTTTTCATTAATCA-GGAACGAAAGTTAGGGGATCGAAGACGAT
--------------------------------------------------------------------------------
TGAAGACTAACTACTGCGAAAGCATTTGCCAAGGATGTTTTCATTAATCA-GGAACGAAAGTTAGGGGATCGAAGACGAT
TGAAGACTAACTACTGCGAAAGCATTTGCCAAGGATGTTTTCATTAATCA-GGAACGAAAGTTAGGGGATCGAAGACGAT
TGAAGACTAACTACTGCGAAAGCATTTGCCAAGGATGTTTTCATTAATCA-GGAACGAAAGTTAGGGGATCGAAGACGAT
TGAAGACTAACTACTGCGAAAGCATTTGCCAAGGATGTTTTCATTAATCA-GGAACGAAAGTTAGGGGATCGAAGACGAT
TGAAGACTAACTACTGCGAAAGCATTTGCCAAGGATGTTTTCATTAATCA-GGAACGAAAGTTAGGGGATCGAAGACGAT
--------------------------------------------------------------------------------
--------------------------------------------------------------------------------


CAGATACCGTCGTAGTCTTAACCATAAACTATGCCGACTAGGGATCGGACGATGTTAT-TTTTTGA-CTCGTTCGGCACC
CAGATACCGTCGTAGTCTTAACCATAAACGATGCCGACTAGGGATCGGACGATGTTAT-TTTTTGA-CTCGTTCGGCACC
CAGATACCGTCGTAGTCTTAACCATAAACTATGCCGACTAGGGATCGGACGATGTTAT-CATTTGA-CTCGTTCGGCACC
CAGATACCGTCGTAGTCTTAACCATAAACTATGCCGACTAGGGATCGGACGATGTTAT-CATTTGA-CTCGTTCGGCACC
CAGATACCGTTGTAGTCTCAACCGTAAACGGTGCCGACTAGGGATCGGGCGGTGCCGCCTAACTGG-CCCGCCCGGCACC
CAGATACCGTTGTAGTCTCAACCGTAAACGGTGCCGACTAGGGATCGGGCGGTGCCGC-TAGCTGG-CCCGCCCGGCACC
CAGATACCGTTGTAGTCTTAACCATAAACTATGCCGACTAGGGATCGGGCGATGTTGC-TTACTGA-CTCGCTCGGCACC
CAGATACCGTCGTAGTCTTAACCATAAACTATGCCGACTAGGGATCGGACGATGTTAC-TATTT----------------
--------------------------------------------------------------------------------
CAGATACCGTCGTAGTCTTAACCATAAACTATGCCGACTAGGGATCGGGCGATGTTAC-TTTTTGA-CTCGCTCGGCACC
CAGATACCGTCGTAGTCTTAACCATAAACTATGCCGACTAGGGATCGGGCGATGTTAC-TTTTTGA-CTCGCTNGGCACC
CAGATACCGTCGTAGTCTTAACCATAAACTATGCCGACTAGGGATCGGGCGATGTTAC-TTTTTGA-CTCGCTCGGCACC
CAGATACCGTCGTAGTCTTAACCATAAACTATGCCGACTAGGGATCGGGCGATGCTATATAACTGG-CTCGTTCGGCACC
--------------------------------------------------------------------------------
CAGATACCGTCGTAGTCTTAACCATAAACTATGCCGACTAGGGATCGGGCGATGTTGC-TTTCTGA-CTCGCTCGGCACC
CAGATACCGTCGTAGTCTTAACCATAAACTATGCCGACCAGGGATCGGGCGATGTTAC-TTGCTGA-CTCGCTCGGCACC
CAGATACCGTCGTAGTCTTAACCATAAACTATGCCGACTAGGGATCGGGCGATGTTGC-TTTCTGA-CTCGCTCGGCACC
CAGATACCGTCGTAGTCTTAACCATAAACTATGCCGACTAGGGATCGGACGATGTTAC-TTGTTGA-CTCGTTCGGCACC
CAGATACCGTCGTAGTCTTAACCATAAACTATGCCGACTAGGGATCGGGCGATGTTAC-ATTCTGA-CTCGCTCGGCACC
CAGATACCGTCGTAGTCTTAACCATAAACTATGCCGACTAGGGATCGGGCGATGTTAC-ATTCTGA-CTCGCTCGGCACC
CCAAATCCCGCCGAATCTTAACCTAAAACTTTGCCCACTAGGGAACGGGGCAGGTTAC-TTTTCGA-CTCGCTCGGACCC
CAGATACCGTCGTAGTCTTAACCATAAACTATGCCGACTAGGGATCGGGCGATGTTAC-ATTCTGA-CTCGCTCGGCACC
CAGATACCGTCGTAGTCTTAACCATAAACCGTGCCGACTAGGGATCGGGCGATGTTGC-TTA------------------
--------------------------------------------------------------------------------
CAGATACCGTCGTAGTCTTAACCATAAACTATGCCGACTAGGGATCGGACGATGTTAC-TTATTGA-CTCGTTCGGCACC
CAGATACCGTCGTAGTCTTAACCATAAACTATGCCGACTAGGGATCGGACGATGTTAC-TTTTTGACCTCGTTCGGCACC
CAGATACCGTCGTAGTCTTAACCATAAACTATGCCGACTAGGGATCGGACGATGTTAC-TTGTTGA-CTCGTTCGGCACC
CAGATACCGTCGTAGTCTTAACCATAAACTATGCCGACTAGGGATCGGGCGATGTTAC-TTTTTGA-CTCGCTCGGCACC
CAGATACCGTCGTAGTCTTAACCATAAACTATGCCGACTAGGGATCGGGCGATGTTAC-TTTTTGA-CTCGCTCGGCACC
--------------------------------------------------------------------------------
CAGATACCGTCGTAGTCTTAACCATAAACTATGCCGACTAGGGATCGGGCGATGTTAC-TTTTTGA-CTCGCTCGGCACC
CAGATACCGTCGTAGTCTTAACCATAAACTATGCCGACTAGGGATCGGGCGGTGTTGC-TTTCTGA-CCCGCCCGGCACC
--------------------------------------------------------------------------------
CAGATACCGTCGTAGTCTTAACCATAAACTATGCCGACTAGGGATCGGGCGATGTTAC-TTTTTGA-CTCGCTCGGCACC
CAGATACCGTCGTAGTCTTAACCATAAACTATGCCGACTAGGGATCGGGCGATGTTAC--TTTTGA-CTCGCTCGGCACC
CAGATACCGTTGTAGTCTCAACCGTAAACGGTGCCGACTAGGGATCGGGCGGTGCCGC-TAGCTGG-CCCGCCCGGCACC
CAGATACCGTTGTAGTCTCAACCGTAAACGGTGCCGACTAGGGATCGGGCGGTGCCGC-TAGCTGG-CCCGCCCGGCACC
CAGATACCGTTGTAGTCTCAACCGTAAACGGTGCCGACTAGGGATCGGGCGGTGCCGC-TAGCTGG-CCCGCCCGGCACC
CAGATACCGTTGTAGTCTCAACCGTAAACGGTGCCGACTAGGGATCGGGCGGTGCCGC-TAGCTGG-CCCGCCCGGCACC
CAGATACCGTTGTAGTCTCAACCGTAAACGGTGCCGACTAGGGATCGGGCGGTGCCGC-TAGCTGG-CCCGCCCGGCACC
CAGATACCGTCGTAGTCTTAACCATAAACTATGCCGACTAGGGATCGGGCGGTGTTAC-TTTTTGA-CCCGCTCGGCACC
CAGATACCGTCGTAGTCTTAACCATAAACTATGCCGACTAGGGATCGGGCGGTGTTAC-TTTTTGA-CCCGCTCGGCACC
CAGATACCGTCGTAGTCTTAACCATAAACTATGCCGACTAGGGATCGGGCGATGTTAC-TTTTTGA-CTCGCTCGGCACC
--------------------------------------------------------------------------------
CAGATACCGTCGTAGTCTTAACCATAAACTATGCCGACTAGGGATCGGGCGATGTTAC-TTTTTGA-CTCGCTCGGCACC
CAGATACCGTCGTAGTCTTAACCATAAACTATGCCGACTAGGGATCGGGCGATGTTAC-TTTTTGA-CTCGCTCGGCACC
CAGATACCGTCGTAGTCTTAACCATAAACTATGCCGACTAGGGATCGGGCGATGTTAC-TTTTTGA-CTCGCTCGGCACC
CAGATACCGTCGTAGTCTTAACCATAAACTATGCCGACTAGGGATCGGGCGATGTTAC-TTTTTGA-CTCGCTCGGCACC
CAGATACCGTCGTAGTCTTAACCATAAACTATGCCGACTAGGGATCGGGCGATGTTAC-TTTTTGA-CTCGCTCGGCACC
--------------------------------------------------------------------------------
--------------------------------------------------------------------------------


TTACGAGAAATTAAGAGTGTGTGGGTTCCAGGGGGAGTATGGTCGCAAGGCTGAAACTTAAAGAAATTGACGGAAGGGCA
TTACGAGAAATTAAGAGTGTTTGGGTTCCAGGGGGAGTTTGGTCGCAAGGCTGAAACTTAAAGAAATTGACGGAAGGGCA
TTACGAGAAATCAA-AGTCTTTGGGTTCCAGGGGGAGTATGGTCGCAAGGCTGAAACTTAAAGAAATTGACGGAAGGGCA
TTACGAGAAATCAA-AGTCTTTGGGTTCCAGGGGGAGTATGGTCGCAAGGCTGAAACTTAAAGAAATTGACGGAAGGGCA
TCTCGAGAAATCAA-AGTGTGTGGGTTCCTGGGGGAGTATGGTGGCAACGCTGAAACTTAAAGAAATTGACGGAAGGGCA
TTTCGAGAAATCAA-AGTTTGTGGGTTCCTGGGGGAGTATGGTGGCAACGCTGAAACTTAAAGAAATTGACGGAAGGGCA
TTTCGAGAAATC--------------------------------------------------------------------
--------------------------------------------------------------------------------
--------------------------------------------------------------------------------
TTACGAGAAATCAA-AGTTTGTGGGTTCCTGGGGGAGTATGGTGGCAACGCTGAAACTTAAAG-----------------
TTACGAGAAATCAA-AGTTTGTGG--------------------------------------------------------
TTACGAGAAATCAA-AGTTTGTGGGTTCC---------------------------------------------------
TTGCGAGAAATCAG-AGTCTGTGGGTTCCGGGGGAAGTATGGTGGCAACGCTGAAACTTAAAGAAATTGACGGAAGGGCA
--------------------------------------------------------------------------------
TTTCGAGAAATCAA-AGTCTGTGGGTTCCTGGGGAAGTATGGTGGCAACGCTGAAACTTAAAGAAATTGACGGAAGGGCA
TTGGGAGAAATCAA-AGTCTGTGGGTTCCTGGGGAAGTATGGTGGCAACGCTGAAACTTAAAGAAATTGACGGAAGGGCA
TTTCGAGAAATCAA-AGTCTGTGGGTTCCTGGGGAAGTATGGTGGCAACGCTGAAACTTAAAGAAATTGACGGAAGGGCA
TTGCGAGAAATCAA-AGTCTGTGGGTTCCTGGGGAAGTATGGTGGCAACGCTGAAACTTAAAGAAATTGACGGAAGGGCA
TTACGAGAAATCAA-AGTCTGTGGGTTCCTGGGGAAGTATG---------------------------------------
TTACGAGAAATCAA-AGTCTGTGGGTTCCTGGG-----------------------------------------------
TTACNAGAAATCAA-AATCTGGGGGTTCCTGGGGAAAATGGGGGCACCCCTAACTTAG----------------------
TTACGAGAAATCAA-AGTCTGTGGGTTCCTGGGGAAGTATGGTGGCAACGCTGAAACTTAAAGAAATTGACGGAAGGGCA
--------------------------------------------------------------------------------
--------------------------------------------------------------------------------
TTACGAGAAATCAA-AGTCTGTGGGTTCCTGGGGAAGTATGGTGGCAACGCTGAAACTTAAAGRAATTGACGGAAGGGCA
TTACGAGAAATCCA-AGTCTGTGGGTTCCTGGGGAAGTATGGTGGCAACGC-----------------------------
TTACGAGAAATCAA-AGTCTG-----------------------------------------------------------
TTACGAGAAATCAA-AGTCTGTGGGTTCCTGGGG----------------------------------------------
TTACGAGAAATCAA-AGTCTGTGGGTTCCTGGGGGA--------------------------------------------
--------------------------------------------------------------------------------
TTACGAGAAATCAA-AGTCTGTGGGTTCCTGGGGGAGTATGGTGGCAACGCTGAAACTT---------------------
TTTCGAGAAATCAA-AGTCTGTGGGTTCCTGGGGGAGTATGGTGGCAACGCTGAAACTTAAAGAAATTGACGGAAGGGCA
--------------------------------------------------------------------------------
TTACGAGAAATCAA-AGTCTGTG---------------------------------------------------------
TTACGAGAAATCAA-AGTCTGTGGGTTCC---------------------------------------------------
TCTCGAGAAATCAA-AGTCTGTGGGTTCCTGGGGGAGTATGGTGGCAACGCTGAAACTTAAAGAAATTGACGGAAGGGCA
TCTCGAGAAATCAA-AGTCTGTGGGTTCCTGGGGGAGTATGGTGGCAACGCTGAAACTTAAAGAAATTGACGGAAGGGCA
TCTCGAGAAATCAA-AGTCTGTGGGTTCCTGGGGGAGTATGGTGGCAACGCTGAAACTTAAAGAAATTGACGGAAGGGCA
TCTCGAGAAATCAA-AGTCTGTGGGTTCCTGGGGGAGTATGGTGGCAACGCTGAAACTTAAAGAAATTGACGGAAGGGCA
TCTCGAGAAATCAA-AGTCTGTGGGTTCCTGGGGGAGTATGGTGGCAACGCTGAAACTTAAAGAAATTGACGGAAGGGCA
TTACGAGAAATCAA-AGTCTGTGGGTTCCTGGGGGAGTATGGTGGCAACGCTGAAACTTAAAGAAATTGACGGAAGGGCA
TTACGAGAAATCAA-AGTCTGTGGGTTCCTGGGGGAGTATGGTGGCAACGCTGAAACTTAAAGAAATTGACGGAAGGGCA
TTACGAGAAATCAA-AGTCTGTGGGTTCCTGGGGGAGTATGGTGGCAACGCTGAAACTAAAAGAAA--------------
--------------------------------------------------------------------------------
TTACGAGAAATCAA-AGTCTG-----------------------------------------------------------
TTACGAGAAATCAA-AGTCTGTGGGTTCCTGGGGGAGTATGGTGGCAACGCTGAAACTTAAAGAAATTGACGGAAGGGCA
TTACGAGAAATCAA-AGTCTGTGGGTTCCTGGGGGAGTATGGTGGCAACGCTGAAACTTAAAGAAATTGACGGAAGGGCA
TTACGAGAAATCAA-AGTCTGTGGGTTCCTGGGGGAGTATGGTGGCAACGCTGAAACTTAAAG-----------------
TTACGAGAAATCAA-AGTCTG-----------------------------------------------------------
--------------------------------------------------------------------------------
--------------------------------------------------------------------------------


CCACCAGGAGTGGAGCCTGCGGCTTAATTTGACTCAACACGGGGAAACTCACCAGGTCCAGACGCAATGAGGATTGACAG
CCACCAGGAGTGGAGCCTGCGGCTTAATTTGACTCAACACGGGGAAACTCACCAGGTCCAGACAATATGAGGATTGACAG
CCACCAGGGGTGGAGCCTGCGGCTTAATTTGACTCAACACGGGGAAACTCACCAGGTCCAGACACGGGGAGGATTGACAG
CCACCAGGGGTGGAGCCTGCGGCTTAATTTGACTCAACACGGGGAAACTCACCAGGTCCAGACACGGGGAGGATTGACAG
CCACCAGGGGTGGAGCCTGCGGCTTAATTTGACTCAACACGGGGAAACTCACCAGGTCCAGACGCGGCGAGGATTGACAG
CCACCAGGGGTGGAGCCTGCGGCTTAATTTGACTCAACACGGGGAAACTCACCAGGTCCAGACGCGGCGAGGATTGACAG
--------------------------------------------------------------------------------
--------------------------------------------------------------------------------
--------------------------------------------------------------------------------
--------------------------------------------------------------------------------
--------------------------------------------------------------------------------
--------------------------------------------------------------------------------
CCACCAGGGGTG-AGCCTGCGGCTTAATTTGACTCAACACGGGGAAACTCACCAGGTCCAGACACAGTGAGGATTGACAG
--------------------------------------------------------------------------------
CCACCAGGGGTGGAGCCTGCGGCTTAATTTGACTCAACACGGGGAAACTCACCAGGTCCAGACACAACGAGGATTGACAG
CCACCAGGGGTGNAGCCTGCGGCTTAATTTGACTCAACACGGGGAAACTCACCAGGTCCAGACACAATGAGGATTGACAG
CCACCAGGGGTGGAGCCTGCGGCTTAATTTGACTCAACACNGGGAAACTCACCAGGTCCANACACAACGAGGATTGACAG
CCACCAGGGGTGGAGCCTGCGGCTTAATTTGACTCAACACGGGGAAACTCACCAGGTCCAGACACAACGAGGATTGACAG
--------------------------------------------------------------------------------
--------------------------------------------------------------------------------
--------------------------------------------------------------------------------
CCACCAGGGGTGGAGCCTGCGGCTTAATTTGACTCAACACGGGGAAACTCACCAGGTCCAGACACGATGAGGATTGACAG
--------------------------------------------------------------------------------
--------------------------------------------------------------------------------
CCACCAGGGGTGGAGCCTGCGGCTTAATTTGACTCAACACGGGGAAACTCACCAGGTCCAGACACAATGAGGATTGACAG
--------------------------------------------------------------------------------
--------------------------------------------------------------------------------
--------------------------------------------------------------------------------
--------------------------------------------------------------------------------
--------------------------------------------------------------------------------
--------------------------------------------------------------------------------
CCNCCAGGGGTGAAGCCTGCGGCTTAATTTGACTCAACACGGGGAAACTCACCAGGTCCAGACACAATGAGGATTGACAG
--------------------------------------------------------------------------------
--------------------------------------------------------------------------------
--------------------------------------------------------------------------------
CCACCAGGGGTGGAGCCTGCGGCTTAATTTGACTCAACACGGGGAAACTCACCAGGTCCAGACGCGGCGAGGATTGACAG
CCACCAGGGGTGGAGCCTGCGGCTTAATTTGACTCAACACGGGGAAACTCACCAGGTCCAGACGCGGCGAGGATTGACAG
CCACCAGGGGTGGAGCCTGCGGCTTAATTTGACTCAACACGGGGAAACTCACCAGGTCCAGACGCGGCGAGGATTGACAG
CCACCAGGGGTGGAGCCTGCGGCTTAATTTGACTCAACACGGGGAAACTCACCAGGTCCAGACGCGGCGAGGATTGACAG
CCACCAGGGGTGGAGCCTGCGGCTTAATTTGACTCAACACGGGGAAACTCACCAGGTCCAGACGCGGCGAGGATTGACAG
CCACCAGGGGTGGAGCCTGCGGCTTAATTTGACTCAACACGGGGAAACTCACCAGGTCCAGACACAATGAGGATTGACAG
CCACCAGGGGTGGAGCCTGCGGCTTAATTTGACTCAACACGGGGAAACTCACCAGGTCCAGACACAATGAGGATTGACAG
--------------------------------------------------------------------------------
--------------------------------------------------------------------------------
--------------------------------------------------------------------------------
CCACCAGG------------------------------------------------------------------------
CCACCAGG------------------------------------------------------------------------
--------------------------------------------------------------------------------
--------------------------------------------------------------------------------
--------------------------------------------------------------------------------
--------------------------------------------------------------------------------


ATTGAGAGCTTTTTCTTGATTTTGCGGGTGGTGGTGCATGGCCGTTCTTAGTTGGTGGAGTGATTTGTCTGCTTAATTGC
ATTGAGAGCTCTTTCTTGATTTNNNNNNNNNNNNNNNNNNNNNNNNNTTAGTTGGTGGGATGACTTGTCTGCCTAATCGC
TTTGAGAGCGCTTTCTTGATTCTGTGGGTGGTGGTGCATGGCCGTTCTTAGTTGGTGGAGTGATTTGTCTGCCTAATCGC
TTTGAGAGCGCTTTCTTGATTCCGTGGGTGGTGGTGCATGGCCGTTCTTAGTTGGTGGAGTGATTTGTCTGCCTAATCGC
ATTGAGAGCTCTTTCTTGATTTCGCGGGTGGTGGTGCATGGCCGTTCTTAGTTGGTGGAGTGATTTGTCTGCTTAATTGC
ATTGAGAGCTCTTTCTTGATTTCGCGGGTGGTGGTGCATGGCCGTTCTTAGTTGGTGGAGTGATTTGTCTGCTTAATTGC
--------------------------------------------------------------------------------
--------------------------------------------------------------------------------
--------------------------------------------------------------------------------
--------------------------------------------------------------------------------
--------------------------------------------------------------------------------
--------------------------------------------------------------------------------
ATTGAGAGCTCTTTCTTGATTTTGTGGGTGGTGGTGCATGGCCGTTCTTAGTTGGTGGAGTGATTTGTCTGCTTAATTGC
--------------------------------------------------------------------------------
ATTGAGAGCTCTTTCTTGATTTTGTGGGTGGTGGTGCATGGCCGTTCTTAGTTGGTGGAGTGATTTGTCTGCTTAATTGC
ATTGAGAGCTCTTTCTTGATTTTGTGGGTGGTGGTGCATGGCCGTTCTTAGTTGGTGGAGTGATTTGTCTGCTTAATTGC
ATTGAGAGCTCTTTCTTGATTTTGTGGGTGGTGGTGCATGGCCGTTCTTAGTTGGTGGAGTGATTTGTCTGCTTAATTGC
ATTGAGAGCTCTTTCTTGATTTTGTGGGTGGTGGTGCATGGCCGTTCTTAGTTGGTGGAGTGATTTGTCTGCTTAATTGC
--------------------------------------------------------------------------------
--------------------------------------------------------------------------------
--------------------------------------------------------------------------------
ATTGAGAGCTCTTTCTTGATTTTGTGGGTGGTGGTGCATGGCCGTTCTTAGTTGGTGGAGTGATTTGTCTGCTTAATTGC
--------------------------------------------------------------------------------
--------------------------------------------------------------------------------
ATTGAGAGCTCTTTCTTGATTTTGTGGGTGGTGGTGCATGGCCGTTCTTAGTTGGTGGAGTGATTTGTCTGCTTAATTGC
--------------------------------------------------------------------------------
--------------------------------------------------------------------------------
--------------------------------------------------------------------------------
--------------------------------------------------------------------------------
--------------------------------------------------------------------------------
--------------------------------------------------------------------------------
ATTGAGAGCTCTTTCTTGATTTTGTGGGTGGTGGTGCATGGCCGTTTTTAGTTGGTGGAGTGATTTGTCTGCTTAATTGC
--------------------------------------------------------------------------------
--------------------------------------------------------------------------------
--------------------------------------------------------------------------------
ATTGAGAGCTCTTTCTTGATTTCGCGGGTGGTGGTGCATGGCCGTTCTTAGTTGGTGGAGTGATTTGTCTGCTTAATTGC
ATTGAGAGCTCTTTCTTGATTTCGCGGGTGGTGGTGCATGGCCGTTCTTAGTTGGTGGAGTGATTTGTCTGCTTAATTGC
ATTGAGAGCTCTTTCTTGATTTCGCGGGTGGTGGTGCATGGCCGTTCTTAGTTGGTGGAGTGATTTGTCTGCTTAATTGC
ATTGAGAGCTCTTTCTTGATTTCGCGGGTGGTGGTGCATGGCCGTTCTTAGTTGGTGGAGTGATTTGTCTGCTTAATTGC
ATTGAGAGCTCTTTCTTGATTTCGCGGGTGGTGGTGCATGGCCGTTCTTAGTTGGTGGAGTGATTTGTCTGCTTAATTGC
ATTGAGAGCTCTTTCTTGATTTTGTGGGTGGTGGTGCATGGCCGTTCTTAGTTGGTGGAGTGATTTGTCTGCTTAATTGC
ATTGAGAGCTCTTTCTTGATTTTGTGGGTGGTGGTGCATGGCCGTTCTTAGTTGGTGGAGTGATTTGTCTGCTTAATTGC
--------------------------------------------------------------------------------
--------------------------------------------------------------------------------
--------------------------------------------------------------------------------
--------------------------------------------------------------------------------
--------------------------------------------------------------------------------
--------------------------------------------------------------------------------
--------------------------------------------------------------------------------
--------------------------------------------------------------------------------
--------------------------------------------------------------------------------


GATAACGAACGAGACCTTAACCTACTAAATAGCCCACGTTGCTTTGGCAGCGCGCTGGCTTCTTAGAGGGACTATCGGCT
GATAACGAACGAGACCTTAACCTGCTAAATAGCCCACATTGCTTTGGCAGTATGCTGGCTTCTTAGAGGGACTCTCAGCT
GATAACGAACGAGACCTTAACCTGCTAAATAGCCCGCGCCGCCCTGGCGGCACGCCGGCTTCTTAGAGGGACTATCGGCT
GATAACGAACGAGACCTTAACCTGCTAAATAGCCCGCGCCGCCCTGGCGGCACGCCGGCTTCTTAGAGGGACTATCGGCT
GATAACGAACGAGACCTTAACCTGCTAAATAGCCCGAGCCGCTCCGGCGGCGCGCTGGCTTCTTAGAGGGACTATCGGCT
GATAACGAACGAGACCTTAACCTGCTAAATAGCCCGGGCCGCTCCGGCGGCCTGCAGGCTTCTTAGAGGGACTATCGGCT
--------------------------------------------------------------------------------
--------------------------------------------------------------------------------
--------------------------------------------------------------------------------
--------------------------------------------------------------------------------
--------------------------------------------------------------------------------
--------------------------------------------------------------------------------
GATAACGAACGAGACCTTAACCTGCTAAATAGCCCGGGCTGCCCCCGGCMGCTGNNGGCTTCTTAGAGGGACTATCGGCT
--------------------------------------------------------------------------------
GATAACGAACGAGACCTTAACCTGCTAACTAGCCCGCGCCGCCCCGGCGGCGTGCTGGCTTCTTAGAGGGACTATCGGCT
GATAACGAACGAGACCTTAACCCNCTAAATAGCCCGTGTTGCTTTTGCAGCGCGCCGGCTTCTTAGGGGGACTATCGGCT
GATAACGAACGAGACCTTAACCTGCTAACTAGCCCGCGCCGCCCCGGCGGCGTGCTGGCTTCTTAGAGGGACTATCGGCT
GATAACGAACGAGACCTTAACCTGCTAAATAGCCCGCGCTGCTTTGGCAGCACGCCGGCTTCTTAGAGGGACGATCGGCT
--------------------------------------------------------------------------------
--------------------------------------------------------------------------------
--------------------------------------------------------------------------------
GATAACGAACGAGACCTTAACCTGCTAAATAGCCCGCGTTGCTTCTGCAGCGTGCCGGCTTCTTAGAGGGACTATCGGCT
--------------------------------------------------------------------------------
--------------------------------------------------------------------------------
GATAACGAACGAGACCTTAACCTGCTAAATAGCCCGTGCTGCCTCGGCAGCACGCCGGCTTCTTAGAGGGACTATCGGCT
--------------------------------------------------------------------------------
--------------------------------------------------------------------------------
--------------------------------------------------------------------------------
--------------------------------------------------------------------------------
--------------------------------------------------------------------------------
--------------------------------------------------------------------------------
GATAACGAACGAGACCTTGACCTGCTAAATAGCCCGGGCTGCTCCTGCAGCCCGCCGGCTTCTTAGAGGGACTCTTGGCT
--------------------------------------------------------------------------------
--------------------------------------------------------------------------------
--------------------------------------------------------------------------------
GATAACGAACGAGACCTTAACCTGCTAACTAGCCCGGGCCGCCCCGGCGGCCCGCCGGCTTCTTAGAGGGACTATCGGCT
GATAACGAACGAGACCTTAACCTGCTAACTAGCCCGGGCCGCCCCGGCGGCCCGCCGGCTTCTTAGAGGGACTATCGGCT
GATAACGAACGAGACCTTAACCTGCTAACTAGCCCGGGCCGCCCCGGCGGCCCGCCGGCTTCTTAGAGGGACTATCGGCT
GATAACGAACGAGACCTTAACCTGCTAACTAGCCCGGGCCGCCCCGGCGGCCCGCCGGCTTCTTAGAGGGACTATCGGCT
GATAACGAACGAGACCTTAACCTGCTAACTAGCCCGGGCCGCCCCGGCGGCCCGCCGGCTTCTTAGAGGGACTATCGGCT
GATAACGAACGAGACCTTAACCTGCTAAATAGCCCGTGTTGCTTCTGCAGCACGCCGGCTTCTTAGAGGGACTATCGGCT
GATAACGAACGAGACCTTAACCTGCTAAATAGCCCGTGTTGCTTCTGCAGCACGCCGGCTTCTTAGAGGGACTATCGGCT
--------------------------------------------------------------------------------
--------------------------------------------------------------------------------
--------------------------------------------------------------------------------
--------------------------------------------------------------------------------
--------------------------------------------------------------------------------
--------------------------------------------------------------------------------
--------------------------------------------------------------------------------
--------------------------------------------------------------------------------
--------------------------------------------------------------------------------


-CAAGCCGATGGAAGTTTGAGGCAATAACAGGTCTGTGATGCCCTTAGATGTTCTGGGCCGCACGCGCGCTACACTGACA
-CAAGCTGATGGAAGTTTTAGGCAATAACAGGTCTGTGATGCCCTTAGATGTTCTGGGCCGCACGCGCGCTACACTGACA
-CAAGCCGATGGAAGTTTGAGGCAATAACAGGTCTGTGATGCCCTTAGATGTTCTGGGCCGCACGCGCGCGACACTGGTA
-CAAGCCGATGGAAGTTTGAGGCAATAACAGGTCTGTGATGCCCTTAGATGTTCTGGGCCGCACGCGCGCGACACTGGTA
-CAAGCCGATGGAAGTTTGAGGCAATAACAGGTCTGTGATGCCCTTAGATGTTCTGGGCCGCACGCGCGCGACACTGACG
-CAAGCCGATGGAAGTTTGAGGCAATAACAGGTCTGTGATGCCCTTAGATGTTCTGGGCCGCACGCGCGCGACACTGACG
--------------------------------------------------------------------------------
--------------------------------------------------------------------------------
--------------------------------------------------------------------------------
--------------------------------------------------------------------------------
--------------------------------------------------------------------------------
--------------------------------------------------------------------------------
-CAAGCCGATGGAAGTTTGAGGCAATAACAGGTCTGTGATGCCCTTAGATGTTCTGGGCCGCACGCGCGCGACACTGACA
--------------------------------------------------------------------------------
TCAAGCCGATGGAAGTTTGAGGCAATAACAGGTCTGTGATGCCCTTAGATGTTCTGGGCCGCACGCGCGCTACACTGACA
-CAAGCCGATGGAAGTTTGAGGCAATAACAGGTCTGTGATGCCCTTAGATGTTCTGGGCCGCACGCGCGCGACACTGACA
-CAAGCCGA-----------------------------------------------------------------------
-CAAGCCGATGGAAGTTTGAGGCAATAACAGGTCTGTGATGCCCTTAGATGTTCTGGGCCGCACGCGCGCGACACTGACA
--------------------------------------------------------------------------------
--------------------------------------------------------------------------------
--------------------------------------------------------------------------------
-CAAGCNGATGGAAGTTTGAGGCAATAACAGGTCTGTGATGCCCTTAGATGTTCTGGGCCGCACGCGCGCGACACTGACA
--------------------------------------------------------------------------------
--------------------------------------------------------------------------------
-CAAGCCGATGGAAGTTTGAGGCAATAACAGGTCTGTGATGCCCTTAGATGTTCTGGGCCGCACGCGCGCGACACTGACA
--------------------------------------------------------------------------------
--------------------------------------------------------------------------------
--------------------------------------------------------------------------------
--------------------------------------------------------------------------------
--------------------------------------------------------------------------------
--------------------------------------------------------------------------------
-TAAGCCGATGGAAGTGCGAGGCAAAAACAGGTCTGTGATGCCCTTAGATGTTCTGGGCCGCACGCGCGCGACACTGACA
--------------------------------------------------------------------------------
--------------------------------------------------------------------------------
--------------------------------------------------------------------------------
-CAAGCCGATGGAAGTTTGAGGCAATAACAGGTCTGTGATGCCCTTAGATGTTCTGGGCCGCACGCGCGCGACACTGACG
-CAAGCCGATGGAAGTTTGAGGCAATAACAGGTCTGTGATGCCCTTAGATGTTCTGGGCCGCACGCGCGCGACACTGACG
-CAAGCCGATGGAAGTTTGAGGCAATAACAGGTCTGTGATGCCCTTAGATGTTCTGGGCCGCACGCGCGCGACACTGACG
-CAAGCCGATGGAAGTTTGAGGCAATAACAGGTCTGTGATGCCCTTAGATGTTCTGGGCCGCACGCGCGCGACACTGACG
-CAAGCCGATGGAAGTTTGAGGCAATAACAGGTCTGTGATGCCCTTAGATGTTCTGGGCCGCACGCGCGCGACACTGACG
-CAAGCCGATGGAAGTTTGAGGCAATAACAGGTCTGTGATGCCCTTAGATGTTCTGGGCCGCACGCGCGCGACACTGACA
-CAAGCCGATGGAAGTTTGAGGCAATAACAGGTCTGTGATGCCCTTAGATGTTCTGGGCCGCACGCGCGCGACACTGACA
--------------------------------------------------------------------------------
--------------------------------------------------------------------------------
--------------------------------------------------------------------------------
--------------------------------------------------------------------------------
--------------------------------------------------------------------------------
--------------------------------------------------------------------------------
--------------------------------------------------------------------------------
--------------------------------------------------------------------------------
--------------------------------------------------------------------------------


GAGCCAGCGAGTACTC-CCTTGGTCGAAAGACCCGGGTAATCTTGTCAAACTCTGTCGTGCTGGGGATAGGGCATTGCAA
GGGCCAGCGAGTTCTT-CCTTGACCGAAAGGTCCGGGTAATCTTGTTAAACCCTGTCGTGCTGGGGACAGAGCATTGCAA
GGCACAGCGAGTACCT-CCTTCGCCGAGAGGCGCGGGTAATCTTGT-AGCGCTTACCGTGCTGGGGATAGTGGATTGCAA
GGCACAGCGAGTACCT-CCTTCGCCGAGAGGCGCGGGTAATCTTGT-AGCGCTTACCGTGCTGGGGATAGTGGATTGCAA
GGGCCAGCGGGTCCCA-CCTTACCCGAGAGGGTTGGGCAATCCTGGTAAGCCCCGTCGTGCTGGGGATAGAGCATTGCAA
GGGCCAGCGGGTTCTT-CCTTGCCCGAGAGGGTTGGGTAATCCTGTTAAGCCCCGTCGTGCTGGGGATAGAGCATTGCAA
--------------------------------------------------------------------------------
--------------------------------------------------------------------------------
--------------------------------------------------------------------------------
--------------------------------------------------------------------------------
--------------------------------------------------------------------------------
--------------------------------------------------------------------------------
GGGCCAGCGAGTATACCCCTTGCCCGAGAGGGCCGGGTAATCTTGTTAACCCCTGTCGTGCTGGGGATAGAGCATTGCAA
--------------------------------------------------------------------------------
GGGCCAGCGAGTGCTC-CCTTGTCCGGAAGGACCGGGTAATCTTGTTAAACCCTGTCGTGCTGGGGATAGAGCATTGCAA
GGACCAGCGAGTACTC-CCTTGGCCGAGAGGCCCGGGTAATCTTGTTAAGTCCTGTCGTGCTGGGGATAGAGCATTGCAA
--------------------------------------------------------------------------------
GGGCCAGCGAGTACCA-CCTTGTCCGAAAGGACCGGGTAATCTTGTTAAACCCTGTCGTGCTGGGGATAGAGCATTGCAA
--------------------------------------------------------------------------------
--------------------------------------------------------------------------------
--------------------------------------------------------------------------------
GGGCCAGCGAGTTCTT-CCTTGTCCGAAAGGGCCGGGTAATCTTGTTAAACCCTGTCGTGCTGGGGATAGAGCATTGCAA
--------------------------------------------------------------------------------
--------------------------------------------------------------------------------
GGGCCAGCGAGTTCTT-CCTTGCCCGAAAGGGCCGGGTAATCTTGTCAAACCCTGTCGTGCTGGGGATAGAGCATTGCAA
--------------------------------------------------------------------------------
--------------------------------------------------------------------------------
--------------------------------------------------------------------------------
--------------------------------------------------------------------------------
--------------------------------------------------------------------------------
--------------------------------------------------------------------------------
GGGACAGCGAGTGCCC-CCTTTCCCGAGAGGGACGGGTAATCTTGG-AAACCCTGTCGTGCTGGGGATAGGGCGTTGCAA
--------------------------------------------------------------------------------
--------------------------------------------------------------------------------
--------------------------------------------------------------------------------
GGGCCAGCGGGTTCCT-CCTTGCCCGAGAGGGCCGGGTAATCCTGTTAAGCCCCGTCGTGCTGGGGATAGAGCATTGCAA
GGGCCAGCGGGTTCCT-CCTTGCCCGAGAGGGCCGGGTAATCCTGTTAAGCCCCGTCGTGCTGGGGATAGAGCATTGCAA
GGGCCAGCGGGTTCCT-CCTTGCCCGAGAGGGCCGGGTAATCCTGTTAAGCCCCGTCGTGCTGGGGATAGAGCATTGCAA
GGGCCAGCGGGTTCCT-CCTTGCCCGAGAGGGCCGGGTAATCCTGTTAAGCCCCGTCGTGCTGGGGATAGAGCATTGCAA
GGGCCAGCGGGTTCCT-CCTTGCCCGAGAGGGCCGGGTAATCCTGTTAAGCCCCGTCGTGCTGGGGATAGAGCATTGCAA
GGGCCAGCGAGTACTC-CCTTGTCCGAAAGGACCGGGTAATCTTGTTAAACCCTGTCGTGCTGGGGATAGAGCATTGCAA
GGGCCAGCGAGTACTC-CCTTGTCCGAAAGGACCGGGTAATCTTGTTAAACCCTGTCGTGCTGGGGATAGAGCATTGCAA
--------------------------------------------------------------------------------
--------------------------------------------------------------------------------
--------------------------------------------------------------------------------
--------------------------------------------------------------------------------
--------------------------------------------------------------------------------
--------------------------------------------------------------------------------
--------------------------------------------------------------------------------
--------------------------------------------------------------------------------
--------------------------------------------------------------------------------


TTATTGCCCTTCAACGAGGAATTCCTAGTAAGCGCAAGTCATCAGCTTGCGTTGATTACGTCCCTGCCCTTTGTACACAC
TTATTGCTCTTCAACGAGGAATTCCTAGTAAGCGCAAGTCATCAGCTTGCGTTGATTAC---------------------
TTATTCCACTTCAACGAGGAATCCCTAGTAGGCGCGAGTCATCAGCTCGCGCCGATTACGTCCCTGCCCTTTGTACACAC
TTATTCCACTTCAACGAGGAATCCCTAGTAGGCGCGAGTCATCAGCTCGCGCCGATTACGTCCCTGCCCTTTGTACACAC
CTGTTGCTCTTCAACGAGGAATCCCTAGTAGGCGCGGGTCATCAGCCCGCGCCGATTACGTCCCTGCCCTTTGTACACAC
TTGTTGCTCTTCAACGAGGAATCCCTAGTAGGCGCGGGTCATCAGCCCGCGCCGATTACGTCCCTGCCCTTTGTACACAC
--------------------------------------------------------------------------------
--------------------------------------------------------------------------------
--------------------------------------------------------------------------------
--------------------------------------------------------------------------------
--------------------------------------------------------------------------------
--------------------------------------------------------------------------------
TTATTGCTCTTCAACGAGGAATCCCTAGTAAGTGCAAGTCATCAGCTTGCGCTGATTACGTCCCTGCCCTTTGTACACAC
--------------------------------------------------------------------------------
TTATTGCTCTTCAACGAGGAATCCCTAGTAAGCGCAAGTCATCAGCTTGCGTTGATTACGTCCCTGCCCTTTGTACACAC
TTATTGCTCTTCAACGAGGAATCCCTAGTAAGCGCAAGTCATCAGCTTGCGTTGATTACGTCCCTGCCCTTTGTACACAC
--------------------------------------------------------------------------------
TTATTGCTCTTCAACGAGGAATCCCTAGTAAGCGCAAGTCATCAGCTTGCGCTGATTACGTCCCTGCCCTTTGTACACAC
--------------------------------------------------------------------------------
--------------------------------------------------------------------------------
--------------------------------------------------------------------------------
TTATTGCTCTTCAACGAGGAATCCCTAGTAAGCGCAAGTCATCAGCTTGCGTTGATTACGTCCCTGCCCTTTGTACACAC
--------------------------------------------------------------------------------
--------------------------------------------------------------------------------
TTATTGCTCTTCAACGAGGAATCCCTAGTAAGCGCAAGTCATCAGCTTGCGTTGATTACGTCCCTGCCCTTTGTACACAC
--------------------------------------------------------------------------------
--------------------------------------------------------------------------------
--------------------------------------------------------------------------------
--------------------------------------------------------------------------------
--------------------------------------------------------------------------------
--------------------------------------------------------------------------------
TTATCGCCCTTCAACGAGGAATCCCTAGNAAGCGCGAGTCATCAGCTCGCGTTGATTACGTCCCTGCCCTTTGTACACAC
--------------------------------------------------------------------------------
--------------------------------------------------------------------------------
--------------------------------------------------------------------------------
TTGTTGCTCTTCAACGAGGAATCCCTAGTAGGCGCGGGTCATCAGCCCGCGCCGATTACGTCCCTGCCCTTTGTACACAC
TTGTTGCTCTTCAACGAGGAATCCCTAGTAGGCGCGGGTCATCAGCCCGCGCCGATTACGTCCCTGCCCTTTGTACACAC
TTGTTGCTCTTCAACGAGGAATCCCTAGTAGGCGCGGGTCATCAGCCCGCGCCGATTACGTCCCTGCCCTTTGTACACAC
TTGTTGCTCTTCAACGAGGAATCCCTAGTAGGCGCGGGTCATCAGCCCGCGCCGATTACGTCCCTGCCCTTTGTACACAC
TTGTTGCTCTTCAACGAGGAATCCCTAGTAGGCGCGGGTCATCAGCCCGCGCCGATTACGTCCCTGCCCTTTGTACACAC
TTATTGCTCTTCAACGAGGAATCCCTAGTAAGCGCAAGTCATCAGCTTGCGTTGATTACGTCCCTGCCCTTTGTACACAC
TTATTGCTCTTCAACGAGGAATCCCTAGTAAGCGCAAGTCATCAGCTTGCGTTGATTACGTCCCTGCCCTTTGTACACAC
--------------------------------------------------------------------------------
--------------------------------------------------------------------------------
--------------------------------------------------------------------------------
--------------------------------------------------------------------------------
--------------------------------------------------------------------------------
--------------------------------------------------------------------------------
--------------------------------------------------------------------------------
--------------------------------------------------------------------------------
--------------------------------------------------------------------------------


CGCCCGTCGCTACTACCGATTGAATGGCTCAGTGAGGCTTTCGGACTGGCCCAGGAAGGTGGGTGACTACCATCCAGGGC
--------------------------------------------------------------------------------
CGCCCGTCGCTACTACCGATTGAATGGCTCAGTGAGGCGTCCGGACTGGCCCAGGGAGGTCGGCAACGACCACCCAGGGC
CGCCCGTCGCTACTACCGATTGAATGGCTCAGTGAGGCGTCCGGACTGGCCCAGGGAGGTCGGCAACG------------
CGCCCGTCGCTACTACCGATTGAACGGCTCAGTGAGGCCTCCGGACTGGCCCGGGCCGGTTGGAAACGACCGGCCTAGGC
CGCCCGTCGCTACTACCGATTGAACGGCTCAGTGAGGTCTCCGGACTGGCCCGGGGAGGTTGGTAACGACCTCCTTGGGC
--------------------------------------------------------------------------------
--------------------------------------------------------------------------------
--------------------------------------------------------------------------------
--------------------------------------------------------------------------------
--------------------------------------------------------------------------------
--------------------------------------------------------------------------------
CGCCCGTCGCTACTACCGATTGAATGGCTCAGTGAGGCCTTCGGACTGGCCCGGGGAGGTCGGCAACGACCACCCTGGGC
--------------------------------------------------------------------------------
CGCCCGTCGCTACTACCGATTGAATGGCTCAGTGAGGCCTTCGGACTGGCCCAGGGTGGTCGGCAACGACCGCCCAGGGC
CGCCCGTCGCTACTACCGATTGAATGGCTCAGTGAGGCTTCCGGACTGGCCCAGGGAGGTCGGCAACGACCACCCAGGGC
--------------------------------------------------------------------------------
CGCCCGTCGCTACTACCGATTGAATGGCTCAGTGAGGCCTTCGGACTGGCCCAGGGAGGTCGGCAACGACCACCCAGGGC
--------------------------------------------------------------------------------
--------------------------------------------------------------------------------
--------------------------------------------------------------------------------
CGCCCGTCGCTACTACCGATTGAATGGCTCAGTGAGGCTTCCGGACTGGCCCGTGGAGGTCGGCAACGACCACTACGGGC
--------------------------------------------------------------------------------
--------------------------------------------------------------------------------
CGCCCGTCGCTACTACCGATTGAATGGCTCAGTGAGGCCTCCGGACTGGCCCAGGGAGGTCGGCAACGACCACCCCGGGC
--------------------------------------------------------------------------------
--------------------------------------------------------------------------------
--------------------------------------------------------------------------------
--------------------------------------------------------------------------------
--------------------------------------------------------------------------------
--------------------------------------------------------------------------------
CGCCCGTCGCTACTACCGATTGAATGGCTTAGTGAGGCTTCCGGACTGGCCCAGGGGGGTCGGCGACGACCGCCCAGGGC
--------------------------------------------------------------------------------
--------------------------------------------------------------------------------
--------------------------------------------------------------------------------
CGCCCGTCGCTACTACCGATTGAACGGCTCAGTGAGGCCTCCGGACTGGCCAGGGATGGTCGGCAACGACCGCCCCGGGC
CGCCCGTCGCTACTACCGATTGAACGGCTCAGTGAGGCCTCCGGACTGGCCAGGGATGGTCGGCAACGACCGCCCCGGGC
CGCCCGTCGCTACTACCGATTGAACGGCTCAGTGAGGCCTCCGGACTGGCCAGGGATGGTCGGCAACGACCGCCCCGGGC
CGCCCGTCGCTACTACCGATTGAACGGCTCAGTGAGGCCTCCGGACTGGCCAGGGATGGTCGGCAACGACCGCCCCGGGC
CGCCCGTCGCTACTACCGATTGAACGGCTCAGTGAGGCCTCCGGACTGGCCAGGGATGGTCGGCAACGACCGCCCCGGGC
CGCCCGTCGCTACTACCGATTGAATGGCTCAGTGAGGCTTTCGGACTGACCCAGGGAGGTCGGCAACGACCACCCAGGGC
CGCCCGTCGCTACTACCGATTGAATGGCTCAGTGAGGCTTTCGGACTGACCCAGGGAGGTCGGCAACGACCACCCAGGGC
--------------------------------------------------------------------------------
--------------------------------------------------------------------------------
--------------------------------------------------------------------------------
--------------------------------------------------------------------------------
--------------------------------------------------------------------------------
--------------------------------------------------------------------------------
--------------------------------------------------------------------------------
--------------------------------------------------------------------------------
--------------------------------------------------------------------------------


CGGAAAGTTATCCAAACTCGGTCATTTAGAGGAAGTAAAA------
----------------------------------------------
CGGAAAGCTCTCCAAACTCGGTCATTTAGAGGAAGTAAA-------
----------------------------------------------
CGGAAAGCTGTCCAAACTTGGTCGTTTAGAGGAAGTAAAAGTCGTA
CGGAAAGCTGCCCGAACTTGGTCGTTTAGAGGAAGTAAA-------
----------------------------------------------
----------------------------------------------
----------------------------------------------
----------------------------------------------
----------------------------------------------
----------------------------------------------
CGGAAAGTTGTCCAAACTCGGTCATTTAGAGGAAGTAAAAGTCGTA
----------------------------------------------
CGGAAAG---------------------------------------
CGGAAAGCTATCCAAACTCGGTCATTTAGAGGAAGTAAAAGTCGTA
----------------------------------------------
CGGAAAGTTGTCCAAACTCGGTCATTTAGAGGAAGTAAAAGTCGTA
----------------------------------------------
----------------------------------------------
----------------------------------------------
CGGAAAGCTATCCAAACTCGGTCATTTAGAGGAAGTAAAAGTCGTA
----------------------------------------------
----------------------------------------------
CGGAAAGTTGTCCAAACTCGGTCATTTAGAGGAAGTAAAAGTCGTA
----------------------------------------------
----------------------------------------------
----------------------------------------------
----------------------------------------------
----------------------------------------------
----------------------------------------------
CGGAAAGCTATCCGAACTTGGTCATTTAGAGGAAGTAAAAGTCGT-
----------------------------------------------
----------------------------------------------
----------------------------------------------
CGGGAAGCTGTCCGAACTTGGTCGTTTAGAGGAAGTAAAAGTCGTA
CGGGAAGCTGTCCGAACTTGGTCGTTTAGAGGAAGTAAAAGTCGTA
CGGGAAGCTGTCCGAACTTGGTCGTTTAGAGGAAGTAAAAGTCGTA
CGGGAAGCTGTCCGAACTTGGTCGTTTAGAGGAAGTAAAAGTCGTA
CGGGAAGCT-------------------------------------
CGGAAAGTTATCCGAACTCGGTCATTTAGAGGAAGTAAAA------
CGGAAAGTTATCCGAACTCGGTCATTTAGAGGAAGTAAAAGTC---
----------------------------------------------
----------------------------------------------
----------------------------------------------
----------------------------------------------
----------------------------------------------
----------------------------------------------
----------------------------------------------
----------------------------------------------
----------------------------------------------
