# Supplementary material for: ﻿From seagrass roots to saline soils: discovery of two new genera in Lulworthiales (Sordariomycetes) from osmotically stressed habitats
Source: IMA Fungus. 2025 Aug 12;16:e157688. doi: 10.3897/imafungus.16.157688 (PMC12365678; doi:10.3897/imafungus.16.157688)
Supplement: Supplementary material 2 — Supplementary table [file imafungus-16-e157688-s002.xlsx]

## Sheet: Table S1
Table S1. Biogeographical distribution, sample type, habitat and other detailed metadata for Halomyrma pluriseptata inferred from the GlobalFungi database
						year of sampling
ID*	permanent ID	sample type	latitude	longitude	continent	from	to	biome	MAT	MAP	pH	ITS total	abundances
413	GF03006643S	sediment	41.7129	-69.9956	North America	2017	2017	aquatic	9.9	1048	5.5	34965	6
1726	GF03006783S	sediment	41.7119	-69.9951	North America	2016	2016	aquatic	9.9	1048	5.5	17907	2
2630	GF01000126S	root	54.1552	-2.97093	Europe	2013	2013	aquatic	9.9	1186	5.8	457177	20
3343	GF01000137S	root	54.1547	-2.96952	Europe	2013	2013	aquatic	9.9	1186	5.7	1127167	8
5803	GF03006710S	sediment	41.7129	-69.9956	North America	2016	2016	aquatic	9.9	1048	5.5	17400	60
5928	GF01000118S	root	54.1542	-2.97263	Europe	2013	2013	aquatic	9.9	1186	5.8	715763	11
8746	GF03006653S	sediment	41.7123	-69.9956	North America	2016	2016	aquatic	9.9	1048	5.5	37885	24
8813	GF01000127S	root	51.83	0.972053	Europe	2013	2013	aquatic	10.6	535	6.5	259367	1
11494	GF03008789S	shoot	-38.2583	141.705	Australia	2016	2016	aquatic	14.1	752	6.4	121896	100
11536	GF03006658S	sediment	41.7123	-69.9957	North America	2017	2017	aquatic	9.9	1048	5.5	27809	11
12149	GF03006663S	sediment	41.7119	-69.9954	North America	2017	2017	aquatic	9.9	1048	5.5	62916	2
12402	GF03006664S	sediment	41.7129	-69.9956	North America	2015	2015	aquatic	9.9	1048	5.5	13102	43
12571	GF03006665S	sediment	41.7123	-69.9956	North America	2017	2017	aquatic	9.9	1048	5.5	47704	60
13284	GF03006675S	sediment	41.7124	-69.9959	North America	2015	2015	aquatic	9.9	1048	5.1	27716	1
13286	GF03008792S	shoot	-38.2583	141.705	Australia	2016	2016	aquatic	14.1	752	6.4	72593	249
13297	GF03006677S	sediment	41.7122	-69.9947	North America	2016	2016	aquatic	9.9	1048	5.5	18421	14
13298	GF03006680S	sediment	41.7122	-69.9947	North America	2015	2015	aquatic	9.9	1048	5.5	24465	13
13299	GF03006676S	sediment	41.7123	-69.9957	North America	2017	2017	aquatic	9.9	1048	5.5	5889	3
13300	GF03006681S	sediment	41.7129	-69.9956	North America	2016	2016	aquatic	9.9	1048	5.5	14673	21
13301	GF03006679S	sediment	41.7122	-69.9947	North America	2016	2016	aquatic	9.9	1048	5.5	4538	16
13302	GF03006678S	sediment	41.7122	-69.9947	North America	2015	2015	aquatic	9.9	1048	5.5	11015	107
13303	GF03006682S	sediment	41.7129	-69.9956	North America	2016	2016	aquatic	9.9	1048	5.5	44278	72
13883	GF03006684S	sediment	41.7123	-69.9957	North America	2015	2015	aquatic	9.9	1048	5.5	36538	6
14062	GF01000226S	root	51.6938	0.942219	Europe	2013	2013	aquatic	10.7	533	7.2	495452	1
15834	GF03006738S	sediment	41.7123	-69.9956	North America	2017	2017	aquatic	9.9	1048	5.5	36392	18
15835	GF03006702S	sediment	41.7129	-69.9956	North America	2017	2017	aquatic	9.9	1048	5.5	29444	6
17075	GF03006690S	sediment	41.7123	-69.9957	North America	2016	2016	aquatic	9.9	1048	5.5	5790	16
17468	GF03006693S	sediment	41.7122	-69.9947	North America	2017	2017	aquatic	9.9	1048	5.5	39058	47
18370	GF03006694S	sediment	41.712	-69.9955	North America	2017	2017	aquatic	9.9	1048	5.5	43667	1
19304	GF03006775S	sediment	41.7122	-69.9947	North America	2016	2016	aquatic	9.9	1048	5.5	40344	35
19796	GF03006701S	sediment	41.7122	-69.9947	North America	2017	2017	aquatic	9.9	1048	5.5	46725	37
21182	GF03006642S	sediment	41.7122	-69.9947	North America	2016	2016	aquatic	9.9	1048	5.5	43728	570
22002	GF03006711S	sediment	41.7399	-69.9688	North America	2016	2016	aquatic	9.9	1035	5.2	34617	3
22295	GF03006712S	sediment	41.7117	-69.9954	North America	2016	2016	aquatic	9.9	1048	5.5	36857	2
24164	GF03006717S	sediment	41.7123	-69.9957	North America	2016	2016	aquatic	9.9	1048	5.5	38915	157
26899	GF03006724S	sediment	41.7124	-69.9959	North America	2016	2016	aquatic	9.9	1048	5.1	6908	10
27304	GF03006725S	sediment	41.7119	-69.9948	North America	2017	2017	aquatic	9.9	1048	5.5	53583	1
30763	GF03006721S	sediment	41.7123	-69.9956	North America	2016	2016	aquatic	9.9	1048	5.5	28012	13
31638	GF03006733S	sediment	41.7123	-69.9957	North America	2015	2015	aquatic	9.9	1048	5.5	35442	2
31639	GF03006734S	sediment	41.7129	-69.9956	North America	2015	2015	aquatic	9.9	1048	5.5	32974	1
31640	GF03006735S	sediment	41.7123	-69.9956	North America	2016	2016	aquatic	9.9	1048	5.5	13542	8
33668	GF01000248S	root	54.1778	-3.0028	Europe	2013	2013	aquatic	9.9	1169	NA	93910	5
35665	GF03006748S	sediment	41.123	-69.996	North America	2016	2016	aquatic	10.4	1097	NA	41677	1
36728	GF05003226S	rhizosphere soil	45.2428	116.546	Asia	2019	2019	aquatic	3	256	8.3	73564	5
38904	GF03006753S	sediment	41.7123	-69.9956	North America	2015	2015	aquatic	9.9	1048	5.5	24800	8
39445	GF03006757S	sediment	41.7124	-69.9959	North America	2015	2015	aquatic	9.9	1048	5.1	14896	13
39811	GF05003225S	rhizosphere soil	45.2428	116.546	Asia	2019	2019	aquatic	3	256	8.3	61490	1
43591	GF05018877S	soil	23.67	102.58	Asia	2016	2016	cropland	18.3	752	NA	98505	7
44841	GF03007784S	soil	47.4593	-61.7667	North America	2011	2011	wetland	5.1	940	4.8	13977	6
45095	GF05017372S	rhizosphere soil	23.6958	102.541	Asia	2018	2018	anthropogenic	18.3	881	6.3	73581	2
47753	GF03006792S	sediment	41.7123	-69.9956	North America	2015	2015	aquatic	9.9	1048	5.5	17409	57
48383	GF03006781S	sediment	41.7129	-69.9956	North America	2016	2016	aquatic	9.9	1048	5.5	35720	40
48444	GF01005753S	soil	53.3375	-3.42206	Europe	2013	2014	grassland	10.2	840	6.6	44244	108
48890	GF03006782S	sediment	41.7123	-69.9957	North America	2016	2016	aquatic	9.9	1048	5.5	36660	19
51157	GF03006732S	sediment	41.7123	-69.9956	North America	2016	2016	aquatic	9.9	1048	5.5	42048	23
51158	GF03006784S	sediment	41.7119	-69.9955	North America	2015	2015	aquatic	9.9	1048	5.5	5320	1
51342	GF05018060S	sediment	33.6561	-117.847	North America	2017	2017	shrubland	19.3	277	7.4	6827	1
66717	GF03006797S	sediment	41.7124	-69.9959	North America	2016	2016	aquatic	9.9	1048	5.1	2436	3
70621	GF03006802S	sediment	41.7117	-69.9954	North America	2015	2015	aquatic	9.9	1048	5.5	1838	1
3443	GF03003928S	root	38.0959	-122.151	North America	2015	2015	aquatic	15.7	518	6.5	64262	11
6407	GF05016028S	topsoil	52.8887	18.7843	Europe	2018	2018	anthropogenic	8.7	480	6.3	125378	7
12011	GF03003923S	sediment	44.2116	15.4906	Atlantic Ocean	2016	2016	aquatic	14.9	1016	NA	110054	91
16287	GF04020162S	sediment	48.79	117.24	Asia	2020	2020	aquatic	1.2	271	NA	34143	6
30970	GF02000678S	soil	54.9606	12.4553	Europe	2014	2014	grassland	8.7	571	6.4	13888	15
39179	GF03007725S	sediment	57.6214	11.9304	Europe	2017	2017	aquatic	8	801	5.7	44289	3
39408	GF02000686S	soil	54.9606	12.4553	Europe	2014	2014	grassland	8.7	571	6.4	26736	5
44113	GF03004094S	root	55.3289	-162.821	Pacific Ocean	2016	2016	aquatic	4.6	1007	NA	67907	5
44841	GF03007784S	soil	47.4593	-61.7667	North America	2011	2011	wetland	5.1	940	4.8	13977	2
48033	GF04020174S	sediment	48.67	117.24	Asia	2020	2020	aquatic	1.3	267	NA	25789	4
53331	GF05028611S	soil	51.703	4.208	Europe	2017	2017	cropland	10.5	803	7.2	9203	1
62242	GF03004137S	root	44.2116	15.4906	Atlantic Ocean	2016	2016	aquatic	14.9	1016	NA	44169	18
Note
* ID of the respective study in the GlobalFungi database
